# Supplementary material for: Country-specific costs of implementing the WHO FCTC tobacco control policies and potential financing sources
Source: PLoS One. 2018 Oct 3;13(10):e0204903. doi: 10.1371/journal.pone.0204903 (PMC6169924; doi:10.1371/journal.pone.0204903)
Supplement: S1 File Tool — (XLSX) [file pone.0204903.s001.xlsx]

## Sheet: Sheet1
COUNTRY	ISO3	WHORegion2	WorldBankIncomeGroupCombined	INCOME CLASSIFICAION	IN REPORTED CURRENCY	CURRENCY REPORTED *	INTERNATIONAL DOLLARS (AT PURCHASING POWER PARITY)	IN US$ AT OFFICIAL EXCHANGE RATES	SPECIFIC EXCISE	AD VALOREM EXCISE	VALUE ADDED TAX/SALES TAX	IMPORT DUTIES	OTHER TAXES	TOTAL TAX +	2016 TOTAL EXCISE TAXES IN $I_Te_ BASELINE	2016 VAT IN $I_Tvat_ BASELINE	2016 OTHER TAXES IN $I_To_BASELINE	2016 TOTAL TAXES IN $I_BASELINE	2016 PRODUCER PRICES NET OF TAXES IN$I _Pp_BASELINE	2015/2016 INFLATION (%)	NET PRICES AFTER AN $1I EXCISE TAX INCREASE, INFLATION ADJUSTED_Pp*	EXCISE TAXES AFTER AN $I1 INCREASE_Te*	VAT AFTER AN $I1 INCREASE_Tvat*	NEW RETAIL PRICES AFTER AN $I INCREASE Pr* =Pp*+Te*+Tvat*+T0	RETAIL PRICES CHANGE IN % AFTER AN $I1 INCREASE	ELASTICITY_CIG CONSUMPTION	ElASTICITY_CIG SMOKING PREVALENCE	2016 DAILY SMOKERS (THOUSANDS) AGED 15+_BASELINE	2016 DAILY CIG SMOKING PREVALENCE AGE 15+	2016 CIG CONSUMPTION (MILLION STICKS) BASELINE	2016 TOTAL POPULATION (THOUSANDS)	2016 SIMULATED CIG CONSUMPTION AFTER AN 1$I EXCISE TAX INCREASE (MILLION STICKS)	2016 SIMULATED DAILY SMOKING PREVALENCE AGED 15+ AFTER AN $I1 INCREASE	2016 SIMULATED DAILY SMOKERS AGED 15+ AFTER AN $I1 INCREASE	2016 SIMULATED TAX REVENUE AFTER AN $1 EXCISE TAX INCREASE	2016 EXCISE TAX REVENUE BASELINE	EXCISE TAX REVENUE CHANGE AFTER AN $I1 EXCISE TAX INCREASE	2016 NO. OF SMOKING-ATTRIBUTABLE DEATHS (THOUSANDS) BASELINE	2016 SIMULATED NO. OF AVERTED SMOKING-ATTRIBUTABLE DEATHS AFTER AN $1 EXCISE TAX INCREASES (THOUSANDS)	2016 SIMULATED NO. OF SMOKING-ATTRIBUTABLE DEATHS (THOUSANDS) AFTER AN I1 TAX INCREASE	2016CigconsumptionEM	2016 POPULATION AGE 15+	2016 CIG PER PERSON 15EM	2016 TOTAL IMPLEMENTATION COST US DOLLAR	2016TOTALPOPULATION	2016 IMPLEMENTATION COST PER CAPITA US DOLLAR	2016 CIG AFFORDABLILITY_POPULAR BRAND	2016 MPOWERscore	IMPLEMENATION COST AS A RATIO OF TAX REVENUE AFTER SIMULATION
Afghanistan	AFG	EMRO	Low income	Low and Middle Income	30	AFN	1.5	0.44	0	0	0	0.023	0	0.023	0	0	0.0345	0.0345	1.4655	2.16945	1.49729	1	0	2.53179	0.687862	-0.5	-0.25	2829.75	14.96	5894.1	33332	3866.94	12.3874	2343.13	1.93347e+08	0	1.93347e+08	933.818	118.832	814.985	5894100000	1.89154e+07	311.603	2.62751e+07	33332025	0.788284	.0782	20	0.288992
Albania	ALB	EURO	Middle Income	Low and Middle Income	230	ALL	5.23	1.88	0.4783	0	0.1667	0.0181	0	0.6631	2.50151	0.871841	0.094663	3.46801	1.76199	1.2828	1.78459	3.50151	0.883025	6.26379	0.197665	-0.4	-0.2	502.194	21.2	5902.2	3038.59	5435.54	20.3619	482.341	9.51629e+08	7.3822e+08	2.13409e+08	165.724	4.84816	160.876	5902200000	2.36884e+06	2491.6	1.68213e+07	3038594	5.53587	.0441	24	0.35745
Andorra	AND	EURO	High Income	High Income	3.5	EUR	. . .	3.89	0.6964	0	0.0431	0	0	0.7394	2.709	0.167659	0	2.87627	1.01373	0.7	1.02083	3.709	0.168833	4.89866	0.259295	-0.3	-0.15	15.1157	22.3	433.7	85.66	399.963	21.4327	14.5278	7.41731e+07	5.87446e+07	1.54285e+07	4.9882	0.143569	4.84463	433700000	67783.6	6398.3	**	85660	#VALUE!		17	#VALUE!
United Arab Emirates	ARE	EMRO	High Income	High Income	11	AED	5.33	3	0	0	0	0.1818	0	0.1818	0	0	0.968994	0.968994	4.36101	1.61788	4.43156	1	0	6.40056	0.200855	-0.3	-0.15	1441.32	18.1	5960	5927.48	5600.87	17.5547	1397.89	2.80044e+08	0	2.80044e+08	475.635	10.6042	465.031	5960000000	7.96308e+06	748.454	**	5927482	#VALUE!	.0079	19	#VALUE!
Argentina	ARG	AMRO	Middle Income	Low and Middle Income	40	ARS	4.35	2.67	0	0.761	0.0415	0	0	0.8025	3.31035	0.180525	0	3.49087	0.859125	24.8	1.07219	4.31035	0.225295	5.60783	0.289157	-0.4	-0.2	7952.17	24.2	38648	43886.7	34177.9	22.8005	7492.29	7.36593e+09	6.39692e+09	9.69007e+08	2624.22	112.304	2511.91	38648000000	3.28602e+07	1176.13	1.23615e+07	43886748	0.281668	.0216	27	0.623891
Armenia	ARM	EURO	Middle Income	Low and Middle Income	600	AMD	3.06	1.26	0.1833	0	0.1667	0	0	0.35	0.560898	0.510102	0	1.071	1.989	-1.27121	1.96372	1.5609	0.503618	4.02823	0.316415	-0.4	-0.2	488.003	19.8	4894	3051.25	4274.59	18.547	457.121	3.3361e+08	1.37252e+08	1.96358e+08	161.041	7.54147	153.5	4894000000	2.46466e+06	1985.67	1.23615e+07	3051250	4.05129	.0354	21	0.409236
Antigua and Barbuda	ATG	AMRO	High Income	High Income	8	XCD	4.94	2.96	0	0	0.1304	0	0.0243	0.1547	0	0.644176	0.120042	0.764218	4.17578	-0.489438	4.15534	1	0.641023	5.91641	0.197654	-0.3	-0.15	#VALUE!	**	6.3	93.581	5.92643	#VALUE!	#VALUE!	296322	0	296322	#VALUE!	#VALUE!	#VALUE!	6300000	70614	89.2174	**	93581	#VALUE!	.0191	12	#VALUE!
Australia	AUS	WPRO	High Income	High Income	21	AUD	14.86	15.8	0.5117	0	0.0909	0	0	0.6027	7.60386	1.35077	0	8.95612	5.90388	1.27699	5.97927	8.60386	1.36802	15.9512	0.073429	-0.3	-0.15	2289.15	11.6	18095.8	22992.7	17697.2	11.4722	2263.94	7.6132e+09	6.8799e+09	7.33303e+08	755.421	6.15715	749.263	18095800000	1.97341e+07	916.982	3.05933e+08	22992654	13.3057	.0301	27	1.1043
Austria	AUT	EURO	High Income	High Income	5	EUR	6	5.56	0.2	0.39	0.1667	0	0	0.7567	3.54	1.0002	0	4.5402	1.4598	0.891591	1.47282	4.54	1.00912	7.02193	0.170322	-0.3	-0.15	2025.48	27.1	14402.2	8711.77	13666.3	26.4076	1973.73	3.10225e+09	2549189400	5.5306e+08	668.407	12.6368	655.771	14402200000	7.47408e+06	1926.95	1.26209e+08	8711770	14.4872	.0124	24	0.885386
Azerbaijan	AZE	EURO	Middle Income	Low and Middle Income	2.8	AZN	8.51	1.77	0.0286	0	0.1525	0	0	0.1811	0.243386	1.29777	0	1.54116	6.96884	4.17999	7.26014	1.24339	1.35202	9.85554	0.158113	-0.4	-0.2	2010.52	26.3	11662.3	9872.76	10924.7	25.4683	1946.94	6.79182e+08	1.41922e+08	5.3726e+08	663.472	15.5258	647.946	11662300000	7.64457e+06	1525.57	**	9872765	#VALUE!	.0443	19	#VALUE!
Burundi	BDI	AFRO	Low income	Low and Middle Income	1600	BIF	2.57	0.96	0.275	0	0.1525	0	0	0.4275	0.70675	0.391925	0	1.09867	1.47132	5.53849	1.55281	1.70675	0.413632	3.6732	0.429259	-0.5	-0.25	343.016	5.4	1521	11099.3	1194.55	4.8205	306.205	1.0194e+08	5.37483e+07	4.81914e+07	113.195	8.98917	104.206	1521000000	6.35215e+06	239.447	1.08442e+07	11099298	0.977017	.2973	12	0.36737
Belgium	BEL	EURO	High Income	High Income	6.32	EUR	7.63	7.02	0.1251	0.4584	0.1736	0	0	0.7571	4.4521	1.32457	0	5.77667	1.85333	1.97225	1.88988	5.4521	1.35069	8.69268	0.139276	-0.3	-0.15	1869.93	19.8	23051.9	11409.1	22088.7	19.3864	1830.87	6.0215e+09	5.13147e+09	8.90029e+08	617.077	9.53979	607.537	23051900000	9.44409e+06	2440.88	1.62696e+08	11409077	14.2603	.0169	23	0.888922
Benin	BEN	AFRO	Low income	Low and Middle Income	500	XOF	2.31	0.85	0	0.0395	0.0178	0	0.0069	0.0642	0.091245	0.041118	0.015939	0.148302	2.1617	-0.930033	2.14159	1.09125	0.0407356	3.28951	0.424032	-0.5	-0.25	162.215	2.5	1323.8	10741.5	1043.13	2.23498	145.019	5.69157e+07	6.03951e+06	5.08762e+07	53.5311	4.19929	49.3318	1323800000	6.48861e+06	204.019	1.32344e+07	10741458	1.23209	.1094	19	0.364193
Burkina Faso	BFA	AFRO	Low income	Low and Middle Income	650	XOF	3.06	1.1	0	0.1956	0.1525	0	0	0.3481	0.598536	0.46665	0	1.06519	1.99481	-0.247073	1.98989	1.59854	0.465497	4.05392	0.32481	-0.5	-0.25	957.084	9.4	4155.6	19512.5	3480.71	8.6367	879.367	2.78202e+08	1.24364e+08	1.53838e+08	315.838	18.9786	296.859	4.1556e+09	1.01817e+07	408.142	1.70761e+07	19512533	0.875137	.1698	22	0.354147
Bangladesh	BGD	SEARO	Middle Income	Low and Middle Income	100	BDT	3.39	1.28	0	0.62	0.15	0	0	0.77	2.1018	0.5085	0	2.6103	0.7797	5.51353	0.822689	3.1018	0.536536	4.46103	0.315937	-0.4	-0.2	18756.1	16.2	86148.9	156187	75261.9	15.1764	17571	1.16724e+10	9.05339e+09	2.61897e+09	6189.51	289.413	5900.1	86148900000	1.15778e+08	744.084	1.64703e+08	156186882	1.05452	.0872	23	0.377688
Bulgaria	BGR	EURO	Middle Income	Low and Middle Income	4.9	BGN	7.94	2.78	0.2857	0.38	0.1667	0	0	0.8324	5.28566	1.3236	0	6.60926	1.33074	-0.798523	1.32012	6.28566	1.31303	8.9188	0.123275	-0.4	-0.2	2041.57	32.4	11072.7	7144.65	10526.7	31.6012	1991.24	3.30836e+09	2.92633e+09	3.82038e+08	673.718	12.2918	661.426	11072700000	6.30114e+06	1757.25	4.75129e+07	7144653	6.65014	.0376	27	0.388163
Bahrain	BHR	EMRO	High Income	High Income	1.5	BHD	8.33	3.99	0.1333	0	0	0.1333	0	0.2667	1.11039	0	1.11039	2.22161	6.10839	2.79852	6.27933	2.11039	0	9.50011	0.14047	-0.3	-0.15	177.943	16.2	1209.9	1378.9	1158.91	15.8587	174.194	1.22288e+08	6.7173e+07	5.5115e+07	58.7212	0.915588	57.8056	1209900000	1.09841e+06	1101.5	**	1378904	#VALUE!	.0165	20	#VALUE!
Bahamas	BHS	AMRO	High Income	High Income	8.95	BSD	8.97	8.95	0.3352	0	0.0698	0	0	0.405	3.00674	0.626106	0	3.63285	5.33715	-0.346377	5.31866	4.00674	0.623937	9.94934	0.10918	-0.3	-0.15	21.7677	7	136.4	327.316	131.932	6.88536	21.4112	2.6431e+07	2.0506e+07	5.92496e+06	7.18334	0.0870547	7.09628	136400000	310967	438.632	**	327316	#VALUE!	.0369	16	#VALUE!
Bosnia and Herzegovina	BIH	EURO	Middle Income	Low and Middle Income	4.5	BAM	6.61	2.56	0.2667	0.42	0.1453	0.0106	0	0.8425	4.53909	0.960433	0.070066	5.56893	1.04108	-1.25144	1.02805	5.53909	0.948414	7.58561	0.147597	-0.4	-0.2	1192.57	36.2	5821.7	3861.91	5477.99	35.1314	1157.36	1.51715e+09	1.32126e+09	1.95894e+08	393.547	8.59676	384.95	5821700000	3.29438e+06	1767.16	2.77847e+07	3861912	7.19454	.0591	19	0.395027
Belarus	BLR	EURO	Middle Income	Low and Middle Income	9600	BYR	1.66	0.48	0.3188	0	0.1667	0	0	0.4854	0.529208	0.276722	0	0.805764	0.854236	11.8366	0.955348	1.52921	0.309476	2.79403	0.683152	-0.4	-0.2	2009.1	25.1	23303.1	9570.38	16935.3	21.6706	1734.59	1.29488e+09	6.16609e+08	6.78268e+08	663.002	67.0338	595.968	23303100000	8.00437e+06	2911.3	5.66037e+07	9570376	5.91447	.0094	21	0.276178
Belize	BLZ	AMRO	Middle Income	Low and Middle Income	5	BZD	4.36	2.5	0.26	0	0.1111	0	0	0.3711	1.1336	0.484396	0	1.618	2.742	-0.885282	2.71773	2.1336	0.480108	5.33144	0.222807	-0.4	-0.2	19.6311	7.8625	42.1	353.858	38.3479	7.51214	18.7563	4.09096e+06	2.38623e+06	1.70473e+06	6.47826	0.213623	6.26464	42100000	249680	168.616	**	353858	#VALUE!	.0539	16	#VALUE!
Bolivia	BOL	AMRO	Middle Income	Low and Middle Income	11	BOB	3.52	1.59	0	0.2785	0.115	0	0	0.3936	0.98032	0.4048	0	1.38547	2.13453	3.62524	2.21191	1.98032	0.419475	4.6117	0.310143	-0.4	-0.2	2301.5	31.1	2157.9	10969.6	1890.2	29.1709	2158.74	1.8716e+08	1.05772e+08	8.13881e+07	759.495	34.8617	724.633	2157900000	7.40032e+06	291.596	2.10838e+07	10969649	1.92201	.0502	22	0.429205
Brazil	BRA	AMRO	Middle Income	Low and Middle Income	6.24	BRL	3.17	1.91	0.2244	0.0954	0.25	0	0.1097	0.6795	1.01377	0.7925	0.347749	2.15401	1.01599	8.73948	1.10478	2.01377	0.86176	4.32805	0.365316	-0.4	-0.2	19781.3	12.2	54073.8	205824	46172.2	11.3086	18336	4.649e+09	2.74091e+09	1.90809e+09	6527.81	352.938	6174.87	54073800000	1.62141e+08	333.498	5.22128e+08	205823665	2.53677	.0205	28	0.571562
Barbados	BRB	AMRO	High Income	High Income	15	BBD	8.06	7.5	0.2507	0	0.1489	0	0	0.3996	2.02064	1.20013	0	3.22078	4.83922	-1.06122	4.78787	3.02064	1.1874	8.99591	0.116118	-0.3	-0.15	9.67071	4.2	63.9	291.495	61.674	4.12685	9.50227	9.31476e+06	6.45595e+06	2.85881e+06	3.19133	0.0411333	3.1502	63900000	230255	277.519	**	291495	#VALUE!	.0458	20	#VALUE!
Botswana	BWA	AFRO	Middle Income	Low and Middle Income	33.33	BWP	8.83	3.12	0.2964	0.0936	0.1071	0	0	0.4972	3.4437	0.945693	0	4.39028	4.43972	3.7693	4.60707	4.4437	0.981339	10.0321	0.136139	-0.4	-0.2	194.648	12.41	679.9	2209.21	642.876	12.0721	189.349	1.42837e+08	1.17069e+08	2.57687e+07	64.234	1.29423	62.9397	679900000	1.56848e+06	433.477	1.44431e+07	2209208	6.53768	.0439	16	0.407947
Canada	CAN	AMRO	High Income	High Income	10.29	CAD	8.54	7.89	0.5724	0	0.0897	0	0	0.6621	4.8883	0.766038	0	5.65433	2.88567	1.42876	2.9269	5.8883	0.776983	9.59217	0.123205	-0.3	-0.15	4735.03	15.4	31402.5	35362.9	30241.8	15.1154	4647.52	8.90364e+09	7675235757	1.2284e+09	1562.56	21.3692	1541.19	31402500000	3.07469e+07	1021.32	3.61245e+08	35362905	10.2154	.0184	27	0.944878
Switzerland	CHE	EURO	High Income	High Income	8.5	CHF	6.49	8.72	0.2845	0.25	0.0741	0	0	0.6086	3.4689	0.480909	0	3.94981	2.54019	-0.434633	2.52915	4.4689	0.478819	7.47687	0.15206	-0.3	-0.15	1794.39	25.1	10650.5	8179.29	10164.6	24.5275	1753.46	2.27124e+09	1.84728e+09	4.23963e+08	592.149	9.99468	582.154	10650500000	7.14896e+06	1489.8	**	8179294	#VALUE!	.0109	20	#VALUE!
Chile	CHL	AMRO	High Income	High Income	2178	CLP	5.75	3.28	0.4316	0.3	0.1597	0	0	0.8913	4.2067	0.918275	0	5.12498	0.625025	3.78666	0.648693	5.2067	0.953047	6.80844	0.184076	-0.3	-0.15	4634.46	31.9	11177.1	17650.1	10559.9	31.0192	4506.5	2.7491e+09	2.35094e+09	3.98168e+08	1529.37	31.2489	1498.12	11177100000	1.45281e+07	769.343	5.98497e+07	17650114	3.3909	.0237	26	0.594677
China	CHN	WPRO	Middle Income	Low and Middle Income	10	CNY	2.84	1.5	0.016	0.347	0.1453	0	0	0.5083	1.03092	0.412652	0	1.44357	1.39643	2	1.42436	2.03092	0.420905	3.87618	0.364853	-0.4	-0.2	320992	27.9	2350500	1.37354e+06	2.00747e+06	25.8641	297569	2.0385e+11	1.21159e+11	8.26912e+10	105927	5719.89	100208	2350500000000	1.15051e+09	2043.01	3875440930	1373541278	2.8215	.0186	20	0.523096
Côte d'Ivoire	CIV	AFRO	Middle Income	Low and Middle Income	800	XOF	3.42	1.36	0	0.1575	0.1135	0	0	0.271	0.53865	0.38817	0	0.92682	2.49318	-1.1	2.46576	1.53865	0.3839	4.38831	0.28313	-0.4	-0.2	1442.14	10.7525	4730	23740.4	4194.32	10.1436	1360.47	3.22679e+08	127390725	1.95289e+08	475.905	19.942	455.963	4730000000	1.34121e+07	352.666	3.34862e+07	23740424	1.41051	.0925	14	0.415449
Cameroon	CMR	AFRO	Middle Income	Low and Middle Income	500	XAF	2.14	0.85	0	0.0785	0.0465	0.0724	0.0157	0.2131	0.16799	0.09951	0.188534	0.456034	1.68397	0.865767	1.69855	1.16799	0.100372	3.15544	0.474505	-0.4	-0.2	1103.68	8	2359.5	24360.8	1911.66	7.24079	998.94	1.1164e+08	1.98186e+07	9.18215e+07	364.215	25.5776	338.637	2359500000	1.3796e+07	171.028	3.29949e+07	24360803	1.35442	.0681	20	0.380812
Democratic Republic of the Congo	COD	AFRO	Low income	Low and Middle Income	850	CDF	1.51	0.85	0.1289	0.1021	0.1379	0.1021	0	0.471	0.34881	0.208229	0.154171	0.71121	0.79879	18.2	0.94417	1.34881	0.246127	2.69328	0.783627	-0.5	-0.25	3723.08	8.6275	5524.7	81331.1	3360.05	6.93731	2993.7	2.26603e+08	9.63535e+07	1.3025e+08	1228.62	178.114	1050.5	5524700000	4.31537e+07	128.024	2.46275e+08	81331050	3.02805	.1603	16	0.594914
Congo	COG	AFRO	Middle Income	Low and Middle Income	650	XAF	3.78	1.1	0.0615	0.1477	0.1525	0	0.0476	0.4094	0.790776	0.57645	0.179928	1.54753	2.23247	4.51404	2.33324	1.79078	0.602471	4.90642	0.297994	-0.4	-0.2	152.957	5.62	531.4	4852.41	468.058	5.28505	143.841	4.19094e+07	2.10109e+07	2.08985e+07	50.4757	2.22613	48.2495	531400000	2.72165e+06	195.249	1.48325e+07	4852412	3.05672	.0615	20	0.267302
Colombia	COL	AMRO	Middle Income	Low and Middle Income	2726	COP	2.19	0.88	0.2572	0.1	0.1379	0	0	0.4951	0.782268	0.302001	0	1.08427	1.10573	7.51745	1.18885	1.78227	0.324704	3.29583	0.504943	-0.4	-0.2	4517.88	12.2	13011.8	47220.9	10383.7	10.9679	4061.63	9.25328e+08	5.08936e+08	4.16392e+08	1490.9	111.417	1379.48	13011800000	3.70318e+07	351.368	8.2909e+07	47220856	1.75577	.0154	25	0.410176
Comoros	COM	AFRO	Low income	Low and Middle Income	750	KMF	3.44	1.69	0	0.2515	0.0909	0.021	0.0094	0.3728	0.86516	0.312696	0.104576	1.28243	2.15757	-8.11517	1.98248	1.86516	0.28732	4.23953	0.232423	-0.5	-0.25	26.1053	5.4	283	794.678	250.112	5.08623	24.5885	2.3325e+07	12242014	1.10829e+07	8.61476	0.370419	8.24434	283000000	483432	585.398	*	794678	#VALUE!	.2252	16	#VALUE!
Cabo Verde	CPV	AFRO	Middle Income	Low and Middle Income	180	CVE	3.87	1.81	0	0.1238	0.1114	0	0.0031	0.2384	0.479106	0.431118	0.011997	0.922608	2.94739	-1.40767	2.9059	1.47911	0.425049	4.82205	0.246009	-0.4	-0.2	10.8003	2.9	147.9	553.432	133.346	2.75731	10.2689	9.86165e+06	3.54299e+06	6.31866e+06	3.56409	0.129766	3.43432	147900000	372423	397.129	*	553432	#VALUE!	.0587	18	#VALUE!
Costa Rica	CRI	AMRO	Middle Income	Low and Middle Income	1700	CRC	4.37	3.09	0.2664	0.3124	0.115	0	0	0.6938	2.52936	0.50255	0	3.03191	1.33809	-0.00418638	1.33804	3.52936	0.502529	5.36992	0.228815	-0.4	-0.2	477.721	12.6	1559.7	4872.54	1416.95	12.0234	455.859	2.50045e+08	1.97252e+08	5.27936e+07	157.648	5.33869	152.309	1559700000	3.79144e+06	411.374	2.39045e+07	4872543	4.90595	.0267	26	0.71191
Cuba	CUB	AMRO	Middle Income	Low and Middle Income	7	CUP	. . .	7	0	0.7	0	0	0.0044	0.7044	4.9	0	0.0308	4.9308	2.0692	-1.42917	2.03963	5.9	0	7.97043	0.138633	-0.4	-0.2	1290	13.49	2233.1	11180	2109.27	13.116	1254.23	6.22234e+08	5.47109e+08	7.51245e+07	425.7	8.73435	416.966	2233100000	9562645	233.523	5.55992e+07	11179995	4.97309	. . .	17	#DIV/0!
Cyprus	CYP	EURO	High Income	High Income	4.2	EUR	6.89	4.67	0.2619	0.34	0.1736	0	0	0.7755	4.14709	1.1961	0	5.34319	1.5468	0.639353	1.55669	5.14709	1.20375	7.90754	0.147683	-0.3	-0.15	202.715	26.35	1508.9	1205.58	1442.05	25.7663	198.224	3.71118e+08	3.12877e+08	5.82404e+07	66.8959	1.09661	65.7993	1508900000	769316	1961.35	6.29609e+07	1205575	52.2248	.0199	23	0.719722
Czechia	CZE	EURO	High Income	High Income	84	CZK	6.28	3.45	0.331	0.27	0.1736	0	0	0.7746	3.77428	1.09021	0	4.86449	1.41551	0.726188	1.42579	4.77428	1.09812	7.2982	0.162133	-0.3	-0.15	2286.42	25.4	21855	10644.8	20792	24.7823	2230.82	4.96334e+09	4.12434e+09	8.38991e+08	754.52	13.5789	740.941	21855000000	9.00167e+06	2427.88	8.99418e+07	10644842	8.44933	.0188	25	0.531918
Germany	DEU	EURO	High Income	High Income	6	EUR	7.62	6.67	0.3273	0.2169	0.1597	0	0	0.7039	4.1468	1.21691	0	5.36372	2.25628	0.483355	2.26719	5.1468	1.2228	8.63679	0.133437	-0.3	-0.15	15668.3	21.9	114437	80722.8	109856	21.4617	15354.7	2.82703e+10	2.37273e+10	4.54296e+09	5170.53	76.5832	5093.95	114436800000	7.15446e+07	1599.52	7.81547e+08	80722792	9.68186	.0158	23	0.862891
Djibouti	DJI	EMRO	Middle Income	Low and Middle Income	200	DJF	1.99	1.13	0	0.263	0.023	0	0	0.286	0.52337	0.04577	0	0.56914	1.42086	2.73841	1.45977	1.52337	0.0470234	3.03016	0.522695	-0.4	-0.2	51.6263	8.5	477.1	846.687	377.349	7.61142	46.2293	2.87421e+07	1.2485e+07	1.62571e+07	17.0367	1.31794	15.7187	477100000	607368	785.52	*	846687	#VALUE!	.059	23	#VALUE!
Dominica	DMA	AMRO	Middle Income	Low and Middle Income	4.3	XCD	2.47	1.59	0.1126	0	0.1304	0	0	0.243	0.278122	0.322088	0	0.60021	1.86979	0.231336	1.87412	1.27812	0.322833	3.47507	0.406911	-0.4	-0.2	2.87198	5.1	8.3	73.757	6.94905	4.68495	2.63825	444087	115421	328666	0.947754	0.0570764	0.890677	8.3e+06	56313.4	147.39	*	73757	#VALUE!	.0217	12	#VALUE!
Denmark	DNK	EURO	High Income	High Income	44	DKK	5.77	6.57	0.5375	0.01	0.2	0	0	0.7475	3.15907	1.154	0	4.31307	1.45693	0.25	1.46057	4.15907	1.15688	6.77653	0.174441	-0.3	-0.15	963.797	20.2	6193.3	5593.78	5869.19	19.6714	938.578	1.22052e+09	9.78255e+08	2.42265e+08	318.053	6.15846	311.895	6193300000	4.77127e+06	1298.04	9.77764e+07	5593785	17.4795	.0122	24	1.0928
Dominican Republic	DOM	AMRO	Middle Income	Low and Middle Income	150	DOP	7.28	3.26	0.334	0.0856	0.1525	0	0	0.5721	3.05469	1.1102	0	4.16489	3.11511	1.61417	3.1654	4.05469	1.12812	8.3482	0.146731	-0.4	-0.2	914.128	12.2	1640.3	10606.9	1544.03	11.842	887.302	3.13027e+08	2.5053e+08	6.24971e+07	301.662	6.55096	295.111	1640300000	7.49285e+06	218.915	2.5416e+07	10606865	2.39619	.0455	16	0.442108
Algeria	DZA	AFRO	Middle Income	Low and Middle Income	135	DZD	4.62	1.22	0.2401	0.0569	0.1335	0	0	0.4306	1.37214	0.61677	0	1.98937	2.63063	6.39771	2.79893	2.37214	0.656229	5.8273	0.26132	-0.4	-0.2	5255.98	18.3	30061.6	40263.7	26919.3	17.3436	4981.28	3.19282e+09	2.06244e+09	1.13038e+09	1734.47	67.0814	1667.39	30061600000	2.87212e+07	1046.67	7.95344e+07	40263711	1.97534	.0313	17	0.260894
Ecuador	ECU	AMRO	Middle Income	Low and Middle Income	5.2	USD	9.58	5.2	0.6154	0	0.1228	0	0	0.7382	5.89553	1.17642	0	7.07196	2.50804	1.72443	2.55129	6.89553	1.19671	10.6435	0.111016	-0.4	-0.2	1798.72	15.4	1092	16080.8	1043.51	15.0581	1758.78	3.59777e+08	3.21896e+08	3.78811e+07	593.577	9.75271	583.824	1092000000	1.168e+07	93.4932	4.12816e+07	16080778	2.56714	.0877	25	0.535359
Egypt	EGY	EMRO	Middle Income	Low and Middle Income	10	EGP	3.98	1.13	0.235	0.5	0	0	0	0.735	2.9253	0	0	2.9253	1.0547	13.8146	1.2004	3.9253	0	5.1257	0.287865	-0.4	-0.2	18816.4	30.3	90008.9	94667	79644.7	28.5555	17733.1	1.56315e+10	1.31652e+10	2.46632e+09	6209.41	264.546	5944.87	90008900000	6.21004e+07	1449.41	2.47721e+08	94666993	2.61676	.0333	24	0.25368
Eritrea	ERI	AFRO	Low income	Low and Middle Income	100	ERN	11.14	6.67	0	0.4464	0.1071	0	0	0.5536	4.9729	1.19309	0	6.1671	4.9729	9	5.42046	5.9729	1.30047	12.6938	0.139482	-0.5	-0.25	107.678	3.5	407.1	5869.87	378.709	3.37795	103.923	1.13099e+08	1.01223e+08	1.1876e+07	35.5338	0.916917	34.6169	407100000	3.07652e+06	132.325	1.21387e+07	5869869	2.06797	.7902	17	#DIV/0!
Spain	ESP	EURO	High Income	High Income	4.85	EUR	7.3	5.39	0.0994	0.51	0.1736	0	0	0.7829	4.44862	1.26728	0	5.71517	1.58483	-0.202672	1.58162	5.44862	1.26471	8.29495	0.136294	-0.3	-0.15	9575.94	24.3	59071.1	48563.5	56655.8	23.8032	9380.17	1.54348e+10	1.31392e+10	2.29555e+09	3160.06	47.8076	3112.25	59071100000	3.94072e+07	1498.99	3.82939e+08	48563476	7.88533	.0202	27	0.733139
Estonia	EST	EURO	High Income	High Income	3.8	EUR	7	4.22	0.3053	0.3	0.1667	0	0	0.772	4.2371	1.1669	0	5.404	1.596	0.149109	1.59838	5.2371	1.16864	8.00412	0.143446	-0.3	-0.15	243.925	22	1951.3	1258.55	1867.33	21.5266	238.677	4.88969e+08	4.13393e+08	7.55766e+07	80.4953	1.28168	79.2136	1951300000	1.10875e+06	1759.91	4.97863e+07	1258545	39.5586	.0238	25	0.596329
Ethiopia	ETH	AFRO	Low income	Low and Middle Income	15	ETB	1.8	0.69	0	0.139	0.0487	0	0	0.1877	0.2502	0.08766	0	0.33786	1.46214	7.26608	1.56838	1.2502	0.0940294	2.91261	0.618116	-0.5	-0.25	1987.11	3.3	6942	102374	4796.52	2.79005	1680.04	2.9983e+08	8.68444e+07	2.12986e+08	655.747	74.9857	580.761	6942000000	6.02155e+07	115.286	8.81515e+07	102374044	0.861072	.0895	16	0.395883
Finland	FIN	EURO	High Income	High Income	6.12	EUR	6.57	6.8	0.1356	0.52	0.1935	0	0	0.8491	4.30729	1.2713	0	5.57859	0.991413	0.356971	0.994952	5.30729	1.27583	7.57808	0.153436	-0.3	-0.15	678.207	14.7	5069.5	5498.21	4836.15	14.3617	662.598	1.28334e+09	1.09179e+09	1.91551e+08	223.808	3.81178	219.996	5069500000	4.61365e+06	1098.8	9.65419e+07	5498211	17.5588	.0157	24	1.00127
Fiji	FJI	WPRO	Middle Income	Low and Middle Income	12	FJD	10.31	5.77	0.3025	0	0.0826	0	0	0.3851	3.11877	0.851606	0	3.97038	6.33962	3.86477	6.58463	4.11877	0.884519	11.5879	0.12395	-0.4	-0.2	80.7234	12.6	314.6	915.303	299.002	12.2876	78.7223	6.15761e+07	4.90583e+07	1.25178e+07	26.6387	0.488677	26.15	314600000	640662	491.055	7.38444e+07	915303	80.6775	.1107	22	0.574483
France	FRA	EURO	High Income	High Income	7	EUR	8.6	7.78	0.1393	0.497	0.1667	0	0	0.803	5.47218	1.43362	0	6.9058	1.6942	0.183335	1.69731	6.47218	1.43625	9.60573	0.116946	-0.3	-0.15	14728.9	27.8	57743.1	66836.2	55717.3	27.3123	14470.5	1.80306e+10	1.5799e+10	2.23157e+09	4860.54	63.0947	4797.45	57743100000	5.29817e+07	1089.87	6.9721e+08	66836154	10.4316	.0203	23	0.89149
Micronesia (Federated States of)	FSM	WPRO	Middle Income	Low and Middle Income	2.5	USD	2.41	2.5	0	0	0.2	0.4	0	0.6	0	0.482	0.964	1.446	0.964	0.5	0.96882	1	0.48441	3.41723	0.417938	-0.4	-0.2	24.6876	35.4	#VALUE!	104.719	#VALUE!	32.441	22.624	#VALUE!	#VALUE!	#VALUE!	8.14691	0.503925	7.64298	*	69739	*	*	104719	#VALUE!	.0794	17	#VALUE!
Gabon	GAB	AFRO	Middle Income	Low and Middle Income	1000	XAF	4.22	1.69	0	0.116	0.0502	0.0836	0.004	0.2539	0.48952	0.211844	0.369672	1.07146	3.14854	2.10671	3.21487	1.48952	0.216307	5.29037	0.253643	-0.4	-0.2	133.091	11.9825	501.2	1738.54	450.35	11.3746	126.339	3.35402e+07	1.22674e+07	2.12729e+07	43.92	1.64872	42.2713	501200000	1.11071e+06	451.243	1.64112e+07	1738541	9.43965	.0222	18	0.396587
United Kingdom of Great Britain and Northern Ireland	GBR	EURO	High Income	High Income	8.3	GBP	11.98	10.94	0.4733	0.165	0.1667	0	0	0.805	7.64683	1.99707	0	9.6439	2.3361	0.641613	2.35109	8.64683	2.00988	13.0078	0.0857932	-0.3	-0.15	9271.26	17.1	44874.5	64430.4	43719.5	16.8799	9151.95	1.89018e+10	1.71574e+10	1.74438e+09	3059.52	29.1359	3030.38	44874500000	5.42179e+07	827.67	7.42787e+08	64430428	11.5285	.0281	28	0.947389
Georgia	GEO	EURO	Middle Income	Low and Middle Income	2.5	GEL	2.76	1.06	0.44	0.1	0.1525	0	0	0.6925	1.4904	0.4209	0	1.9113	0.8487	2.13493	0.866819	2.4904	0.429886	3.78711	0.37214	-0.4	-0.2	963.762	29.4	6286.5	4928.05	5350.72	27.2118	892.031	6.66271e+08	4.6847e+08	1.97801e+08	318.042	17.5167	300.525	6286500000	3.2781e+06	1917.72	2.05129e+07	4928052	4.16249	.0275	20	0.3864
Ghana	GHA	AFRO	Middle Income	Low and Middle Income	4.99	GHS	3.61	1.26	0	0.1302	0.1489	0	0.0019	0.281	0.470022	0.537529	0.006859	1.01441	2.59559	17.4739	3.04914	1.47002	0.631456	5.15748	0.428664	-0.4	-0.2	357.323	2.0825	695.6	26908.3	576.328	1.90396	326.688	4.23608e+07	1.63474e+07	2.60134e+07	117.916	7.48089	110.436	695600000	1.71583e+07	40.54	3.71688e+07	26908262	1.38132	.0813	19	0.356483
Guinea	GIN	AFRO	Low income	Low and Middle Income	3500	GNF	0.97	0.39	0	0.0388	0.0635	0.0517	0.0071	0.1611	0.037636	0.061595	0.057036	0.156267	0.813733	8.12988	0.879888	1.03764	0.0666026	2.04116	1.10429	-0.5	-0.25	#VALUE!	**	2357.4	12093.3	1055.77	#VALUE!	#VALUE!	5.47753e+07	4.43616e+06	5.03392e+07	#VALUE!	#VALUE!	#VALUE!	2357400000	7.45921e+06	316.039	1.33038e+07	12093349	1.10009	.0759	17	0.347735
Gambia	GMB	AFRO	Low income	Low and Middle Income	40	GMD	3.21	0.96	0.375	0	0.0781	0.0243	0.0636	0.5409	1.20375	0.250701	0.282159	1.73629	1.47371	7.22009	1.58011	2.20375	0.268802	4.33483	0.350413	-0.5	-0.25	96.4126	8.7125	275.6	2009.65	227.313	7.94926	87.9666	2.50471e+07	16587675	8.45939e+06	31.8162	2.06253	29.7536	275600000	1.1066e+06	249.051	5.85718e+06	2009648	2.91453	.1946	16	0.281659
Guinea-Bissau	GNB	AFRO	Low income	Low and Middle Income	500	XOF	2.07	0.85	0	0.0353	0.1453	0.0127	0.0019	0.1952	0.073071	0.300771	0.030222	0.404064	1.66594	1.69434	1.69416	1.07307	0.305867	3.10332	0.49919	-0.5	-0.25	#VALUE!	**	28.3	1759.16	21.2365	#VALUE!	#VALUE!	1.13941e+06	103395	1.03602e+06	#VALUE!	#VALUE!	#VALUE!	28300000	1.11963e+06	25.2763	5.59987e+06	1759159	3.18326	.1215	12	0.398626
Equatorial Guinea	GNQ	AFRO	Middle Income	Low and Middle Income	500	XAF	2.32	0.85	0	0.2597	0.1013	0.1558	0.0052	0.522	0.602504	0.235016	0.37352	1.21104	1.10896	1.41992	1.12471	1.6025	0.238353	3.33908	0.43926	-0.4	-0.2	#VALUE!	**	173.6	759.451	143.098	#VALUE!	#VALUE!	1.14657e+07	5.22973e+06	6.236e+06	#VALUE!	#VALUE!	#VALUE!	173600000	528873	328.245	1.44034e+07	759451	18.9655	.006	13	0.335471
Greece	GRC	EURO	High Income	High Income	4	EUR	6.62	4.45	0.4125	0.2	0.1935	0	0	0.806	4.05475	1.28097	0	5.33572	1.28428	-0.825658	1.27368	5.05475	1.27039	7.59882	0.147858	-0.3	-0.15	3776.86	40.5	19383.7	10773.3	18523.9	39.6018	3693.09	4.68168e+09	3.9298e+09	7.51879e+08	1246.36	20.4556	1225.91	19383700000	9.32557e+06	2078.55	1.01175e+08	10773253	9.39135	.0247	27	0.668095
Grenada	GRD	AMRO	Middle Income	Low and Middle Income	8.6	XCD	4.68	3.19	0	0.318	0.1304	0	0.0189	0.4673	1.48824	0.610272	0.088452	2.18696	2.49304	1.72129	2.53595	2.48824	0.620777	5.73342	0.225089	-0.4	-0.2	8.77078	11.1	12.5	111.219	11.3746	10.6003	8.37594	1.41513e+06	930150	484981	2.89436	0.0964202	2.79794	12500000	79016	158.196	*	111219	#VALUE!	.0332	16	#VALUE!
Guatemala	GTM	AMRO	Middle Income	Low and Middle Income	16.5	GTQ	4.12	2.18	0	0.3827	0.1071	0	0	0.4898	1.57672	0.441252	0	2.01798	2.10202	4.44844	2.19553	2.57672	0.460881	5.23314	0.270179	-0.4	-0.2	744.815	7	1189.3	15190	1060.77	6.62175	704.568	1.36666e+08	9.37599e+07	4.29058e+07	245.789	9.82822	235.961	1189300000	10640212	111.774	3.24759e+07	15189958	2.13799	.0521	18	0.521949
Guyana	GUY	AMRO	Middle Income	Low and Middle Income	350	GYD	2.97	1.69	0	0.1089	0.1379	0	0	0.2468	0.323433	0.409563	0	0.732996	2.237	0.738641	2.25353	1.32343	0.412588	3.98955	0.343282	-0.4	-0.2	57.0156	10.3	198.8	735.909	171.502	9.59284	53.1011	1.13486e+07	3.21492e+06	8.13366e+06	18.8151	0.955918	17.8592	198800000	553549	359.137	9.55e+06	735909	12.9771	.0379	16	0.577963
Honduras	HND	AMRO	Middle Income	Low and Middle Income	44	HNL	3.95	1.92	0.1906	0	0.1525	0	0	0.3431	0.75287	0.602375	0	1.35525	2.59476	2.72461	2.66545	1.75287	0.618787	5.03711	0.275218	-0.4	-0.2	602.884	10.6725	2653.9	8893.26	2361.74	10.085	569.699	2.06991e+08	9.99021e+07	1.07089e+08	198.952	8.10374	190.848	2653900000	5.64894e+06	469.805	1.60282e+07	8893259	1.80229	.0734	22	0.498467
Croatia	HRV	EURO	High Income	High Income	24	HRK	6.64	3.57	0.1917	0.38	0.2	0	0	0.7717	3.79609	1.328	0	5.12409	1.51591	-1.1	1.49924	4.79609	1.31339	7.60872	0.145891	-0.4	-0.2	997.363	27.7	5684.9	4313.71	5353.15	26.8918	968.261	1.28371e+09	1.07902e+09	2.0469e+08	329.13	7.10653	322.023	5684900000	3.60059e+06	1578.88	4.86493e+07	4313707	11.2778	.0292	23	0.5187
Haiti	HTI	AMRO	Low income	Low and Middle Income	84	HTG	3.36	1.32	0	0.0826	0.0909	0	0.1377	0.3113	0.277536	0.305424	0.462672	1.04597	2.31403	13.8337	2.63415	1.27754	0.347676	4.72203	0.405367	-0.5	-0.25	415.795	5.75	1034.3	10485.8	824.665	5.16729	373.657	5.26769e+07	1.43528e+07	3.83242e+07	137.212	10.2899	126.922	1034300000	7.23121e+06	143.033	1.27003e+07	10485800	1.21119	.1881	12	0.395241
Hungary	HUN	EURO	High Income	High Income	1152.01	HUF	8.78	4.09	0.2726	0.25	0.2126	0	0	0.7352	4.58843	1.86663	0	6.45506	2.32494	0.400742	2.33426	5.58843	1.87411	9.7968	0.115808	-0.3	-0.15	2441.24	28.8	17464.5	9874.78	16857.7	28.2997	2398.83	4.71041e+09	4.00673e+09	7.03683e+08	805.608	10.3559	795.252	17464500000	8.47652e+06	2060.34	1.12427e+08	9874784	11.3852	.032	25	0.48014
Indonesia	IDN	SEARO	Middle Income	Low and Middle Income	21666.7	IDR	5.23	1.65	0.4431	0.0443	0.087	0	0	0.5744	2.5491	0.45501	0	3.00411	2.22589	3.52581	2.30437	3.5491	0.471053	6.32452	0.209278	-0.4	-0.2	68358.9	36.2	316394	258316	289908	34.6848	65497.7	5.14457e+10	4.0326e+10	1.11197e+10	22558.4	698.705	21859.7	316393700000	1.88837e+08	1675.49	2.95212e+08	258316051	1.14283	.0452	20	0.307545
India	IND	SEARO	Middle Income	Low and Middle Income	158	INR	9.17	2.36	0.2646	0	0.1667	0	0	0.4312	2.42638	1.52864	0	3.9541	5.2159	4.94145	5.47364	3.42638	1.60418	10.5042	0.145496	-0.4	-0.2	61777	6.5	84861.4	1.26688e+06	79922.6	6.31086	59979.3	1.36923e+10	1.02953e+10	3.39696e+09	20386.4	438.987	19947.4	84861400000	950414990	89.2888	1547238128	1266883598	1.22129	.1362	22	0.25971
Ireland	IRL	EURO	High Income	High Income	10.8	EUR	12.69	12	0.5036	0.092	0.187	0	0	0.7826	7.55816	2.37303	0	9.93119	2.75881	0	2.75881	8.55816	2.37303	13.69	0.0788022	-0.3	-0.15	768.39	21.2	3539.3	4952.47	3455.63	20.9494	759.307	1.47869e+09	1.33753e+09	1.41161e+08	253.569	2.21798	251.351	3539300000	3.62448e+06	976.499	9.01528e+07	4952473	18.2036	.0191	28	0.897906
Iran (Islamic Republic of)	IRN	EMRO	Middle Income	Low and Middle Income	18000	IRR	2.03	0.58	0.1111	0	0.0268	0	0.067	0.2049	0.225533	0.054404	0.13601	0.415947	1.61405	8.56972	1.75237	1.22553	0.0590663	3.17298	0.563045	-0.4	-0.2	3361.51	5.5	57240	82801.6	44348.5	4.88065	2982.97	2.71753e+09	6.45475e+08	2.07205e+09	1109.3	92.4386	1016.86	57240000000	6.11183e+07	936.544	2.65552e+08	82801633	3.20708	.0111	26	0.265638
Iraq	IRQ	EMRO	Middle Income	Low and Middle Income	1000	IQD	3.23	0.85	0	0.4145	0	0.1036	0	0.5182	1.33883	0	0.334628	1.67379	1.55621	1.39333	1.5779	2.33883	0	4.25136	0.316211	-0.4	-0.2	3707.44	16.7	26294.8	38146	22968.9	15.6439	3472.97	2.68603e+09	1.76022e+09	9.25806e+08	1223.45	57.2566	1166.2	26294800000	2.22002e+07	1184.44	1.59925e+08	38146025	4.19246	.0183	20	0.265699
Iceland	ISL	EURO	High Income	High Income	1271	ISK	8.57	10.65	0.3618	0	0.1935	0	0	0.5553	3.10063	1.6583	0	4.75892	3.81108	1.6947	3.87567	4.10063	1.6864	9.66269	0.127502	-0.3	-0.15	27.5132	10.38	224.8	335.878	216.201	10.1815	26.987	4.4328e+07	3.4851e+07	9.47699e+06	9.07937	0.128497	8.95087	224800000	265060	848.11	4.29558e+07	335878	127.891	.0176	21	1.19281
Israel	ISR	EURO	High Income	High Income	35.6	ILS	8.84	9.3	0.2219	0.4618	0.1453	0	0	0.829	6.04391	1.28445	0	7.32836	1.51164	-0.544936	1.5034	7.04391	1.27745	9.82476	0.111399	-0.3	-0.15	1146.04	19.4	7565.8	8174.53	7312.95	19.0758	1126.89	2.57559e+09	2.28635e+09	2.89239e+08	378.192	4.67644	373.516	7565800000	5907406	1280.73	1.13667e+08	8174527	13.905	.0249	21	0.997923
Italy	ITA	EURO	High Income	High Income	5.2	EUR	6.96	5.78	0.0688	0.5103	0.1803	0	0	0.7594	4.03054	1.25489	0	5.28542	1.67458	-0.123335	1.67251	5.03054	1.25334	7.95639	0.143159	-0.3	-0.15	10089.5	19.3	78063.9	62007.5	74711.2	18.8856	9872.83	1.87919e+10	1.5732e+10	3.05991e+09	3329.53	52.9084	3276.62	78063900000	5.22771e+07	1493.27	5.56125e+08	62007540	8.96866	.0189	23	0.799084
Jamaica	JAM	AMRO	Middle Income	Low and Middle Income	990.3	JMD	14.3	7.85	0.2827	0	0.1416	0	0.0205	0.4448	4.04261	2.02488	0.29315	6.36064	7.93936	2.34942	8.12589	5.04261	2.07245	15.5341	0.0863008	-0.4	-0.2	198.296	9.2	673.5	2970.34	650.251	9.04121	194.873	1.63948e+08	1.36135e+08	2.78131e+07	65.4375	0.835802	64.6017	673500000	2.15539e+06	312.473	*	2970340	#VALUE!	.1602	21	#VALUE!
Jordan	JOR	EMRO	Middle Income	Low and Middle Income	1.4	JOD	4.31	1.97	0.6729	0	0.1379	0	0	0.8108	2.9002	0.594349	0	3.49455	0.815452	-0.787514	0.80903	3.9002	0.589668	5.2989	0.229443	-0.4	-0.2	1013.04	20.2	11565.2	8185.38	10503.8	19.2731	966.556	2.04834e+09	1.67707e+09	3.71273e+08	334.304	11.3521	322.952	11565200000	5.01506e+06	2306.09	4.89157e+07	8185384	5.97598	.0356	21	0.451817
Japan	JPN	WPRO	High Income	High Income	440	JPY	4.3	4.23	0.5565	0	0.0741	0	0	0.6306	2.39295	0.31863	0	2.71158	1.58842	-0.116667	1.58657	3.39295	0.318258	5.29778	0.232041	-0.3	-0.15	21211.8	19.3	173999	126702	161886	18.6282	20473.5	2.74636e+10	2.08185e+10	6.6451e+09	6999.9	180.293	6819.6	173998900000	1.09906e+08	1583.16	1.11894e+09	126702133	8.83128	.0104	19	0.921742
Kazakhstan	KAZ	EURO	Middle Income	Low and Middle Income	290	KZT	2.96	0.82	0.3448	0	0.1071	0	0	0.452	1.02061	0.317016	0	1.33792	1.62208	14.5102	1.85745	2.02061	0.363016	4.24107	0.432794	-0.4	-0.2	2843.01	21.9	23378.6	18360.4	19331.3	20.0044	2596.92	1.95305e+09	1.19302e+09	7.60035e+08	938.194	60.0947	878.099	23378600000	1.29818e+07	1800.88	160121116	18360353	8.72103	.0114	23	0.305098
Kenya	KEN	AFRO	Middle Income	Low and Middle Income	130	KES	2.82	1.28	0.3846	0	0.1379	0	0	0.5225	1.08457	0.388878	0	1.47345	1.34655	6.29755	1.43135	2.08457	0.413368	3.92929	0.393365	-0.4	-0.2	3169.93	11.5	7287.4	46790.8	6140.76	10.5953	2920.54	6.40042e+08	3.95185e+08	2.44857e+08	1046.08	60.9005	985.175	7287400000	2.75646e+07	264.375	7.01655e+07	46790758	1.49956	.0845	22	0.46125
Kyrgyzstan	KGZ	EURO	Middle Income	Low and Middle Income	55	KGS	2.6	0.81	0.2727	0	0.1071	0	0.01	0.3899	0.70902	0.27846	0.026	1.01374	1.58626	0.421679	1.59295	1.70902	0.279634	3.6076	0.38754	-0.4	-0.2	912.321	22.2	2135.3	5727.55	1804.29	20.4793	841.609	1.54179e+08	7.56985e+07	7.84803e+07	301.066	17.2679	283.798	2.1353e+09	4.10955e+06	519.594	6.46265e+06	5727553	1.12834	.0733	22	0.303372
Cambodia	KHM	WPRO	Middle Income	Low and Middle Income	2000	KHR	1.44	0.49	0	0.1611	0.0909	0	0	0.252	0.231984	0.130896	0	0.36288	1.07712	3.02196	1.10967	1.23198	0.134852	2.47651	0.719796	-0.4	-0.2	1791.61	16.5	7884.7	15957.2	5614.55	14.1247	1533.69	3.45852e+08	9.14562e+07	2.54396e+08	591.23	62.9836	528.246	7884700000	10858218	726.15	1.16833e+07	15957223	0.732166	.0384	23	0.339823
Kiribati	KIR	WPRO	Middle Income	Low and Middle Income	6	AUD	5.69	4.51	0.35	0	0.0703	0	0	0.4203	1.9915	0.400007	0	2.39151	3.29849	1.9	3.36116	2.9915	0.407607	6.76027	0.188097	-0.4	-0.2	28.5223	38.25	104.1	106.925	96.2676	36.8111	27.4493	1.43992e+07	1.03658e+07	4.03348e+06	9.41234	0.262024	9.15032	104100000	74568	1396.04	*	106925	#VALUE!	.3107	22	#VALUE!
Republic of Korea	KOR	WPRO	High Income	High Income	4500	KRW	5.38	4.02	0.6476	0	0.0909	0	0	0.7385	3.48409	0.489042	0	3.97313	1.40687	1	1.42094	4.48409	0.493932	6.39896	0.189398	-0.3	-0.15	9495.64	21.8	72628.2	50924.2	68501.5	21.1807	9225.87	1.53583e+10	1.26522e+10	2.70619e+09	3133.56	65.8773	3067.68	72628200000	4.3558e+07	1667.39	1.84356e+08	50924172	3.62021	.0141	22	0.753709
Kuwait	KWT	EMRO	High Income	High Income	0.75	KWD	6.76	2.48	0	0	0	0.2475	0	0.2475	0	0	1.6731	1.6731	5.0869	3.1984	5.2496	1	0	7.9227	0.171997	-0.3	-0.15	493.439	15.9	4384.1	2832.78	4157.88	15.4898	480.709	2.07894e+08	0	2.07894e+08	162.835	3.10879	159.726	4384100000	3.10339e+06	1412.68	*	2832776	#VALUE!	.0095	23	#VALUE!
Lao People's Democratic Republic	LAO	WPRO	Middle Income	Low and Middle Income	7000	LAK	2.54	0.86	0.0714	0.0164	0.0909	0	0.0055	0.1842	0.223012	0.230886	0.01397	0.467868	2.07213	1.50936	2.10341	1.22301	0.234371	3.57476	0.407386	-0.4	-0.2	987.22	21.76	3695.9	7019.07	3093.64	19.9871	906.784	1.89178e+08	4.12115e+07	1.47966e+08	325.783	19.6425	306.14	3695900000	4536856	814.639	7.85223e+06	7019073	1.1187	.0445	22	0.35707
Lebanon	LBN	EMRO	Middle Income	Low and Middle Income	3250	LBP	3.54	2.16	0	0.3093	0.0901	0.0143	0	0.4137	1.09492	0.318954	0.050622	1.4645	2.0755	-0.814752	2.05859	2.09492	0.316355	4.52049	0.276975	-0.4	-0.2	666.676	14.56	9329.5	6237.74	8295.89	13.7534	629.745	8.68962e+08	5.10754e+08	3.58208e+08	220.003	9.01843	210.985	9329500000	4.57882e+06	2037.54	5.60538e+07	6237738	8.98624	.0191	23	0.57708
Liberia	LBR	AFRO	Low income	Low and Middle Income	60	LRD	. . .	0.64	0	0.1448	0.0654	0.0197	0.002	0.2319	0.092672	0.041856	0.013888	0.148416	0.491584	8.83397	0.53501	1.09267	0.0455535	1.68712	1.63613	-0.5	-0.25	100.628	3.76	413.3	4299.94	75.1935	2.22204	59.468	4.10809e+06	1.91507e+06	2.19302e+06	33.2073	10.0513	23.156	413300000	2.67628e+06	154.431	5.26878e+06	4299944	1.22531	. . .	13	0.00593405
Libya	LBY	EMRO	Middle Income	Low and Middle Income	2	LYD	3.3	1.44	0	0	0.0104	0	0.11	0.1204	0	0.03432	0.363	0.39732	2.90268	27.1	3.68931	1	0.0436207	5.09593	0.54422	-0.4	-0.2	940.579	21.1	1458.4	6541.95	1140.92	18.8034	838.202	5.70462e+07	0	5.70462e+07	310.391	25.0003	285.391	1458400000	4.45772e+06	327.163	*	6541948	#VALUE!	.0277	19	#VALUE!
Saint Lucia	LCA	AMRO	Middle Income	Low and Middle Income	9	XCD	4.83	3.33	0.3911	0	0.1304	0	0.0093	0.5309	1.88901	0.629832	0.044919	2.56425	2.26575	-3.09324	2.19567	2.88901	0.61035	5.73995	0.188395	-0.4	-0.2	11.3671	7.9	79.7	164.464	73.694	7.60234	10.9388	1.06451e+07	7.52772e+06	3.11742e+06	3.75113	0.104591	3.64654	79700000	143887	553.907	*	164464	#VALUE!	.042	17	#VALUE!
Sri Lanka	LKA	SEARO	Middle Income	Low and Middle Income	1000	LKR	19.58	6.86	0.475	0.0393	0.1071	0	0	0.6215	10.07	2.09702	0	12.169	7.41103	3.9879	7.70657	11.07	2.18064	20.9572	0.0703377	-0.4	-0.2	1109.32	7.04	4012.5	22235	3899.61	6.94096	1093.71	2.15843e+09	2.02029e+09	1.38139e+08	366.076	3.81084	362.265	4012500000	1.57574e+07	254.642	3.01635e+07	22235000	1.35658	.1749	24	0.311493
Lithuania	LTU	EURO	High Income	High Income	3.1	EUR	6.94	3.45	0.327	0.25	0.1736	0	0	0.7506	4.00438	1.20478	0	5.20916	1.73084	0.905522	1.74651	5.00438	1.21569	7.96658	0.147923	-0.3	-0.15	665.781	26.8	3209.7	2854.24	3067.26	26.2054	651.008	7.67488e+08	6.42643e+08	1.24845e+08	219.708	3.60747	216.1	3209700000	2.48426e+06	1292.02	6.78385e+07	2854235	23.7677	.023	25	0.499381
Luxembourg	LUX	EURO	High Income	High Income	5.2	EUR	5.59	5.78	0.0707	0.4665	0.17	0	0	0.7072	3.00295	0.9503	0	3.95325	1.63675	0.299167	1.64165	4.00295	0.953143	6.59774	0.180275	-0.3	-0.15	72.9449	15	3078.7	582.291	2912.2	14.5944	70.9724	5.82868e+08	4.62259e+08	1.2061e+08	24.0718	0.481691	23.5901	3078700000	486299	6330.87	7.07581e+07	582291	121.517	.0056	22	0.983878
Latvia	LVA	EURO	High Income	High Income	3	EUR	6.1	3.33	0.3747	0.25	0.1736	0	0	0.7983	3.81067	1.05896	0	4.86963	1.23037	0.134138	1.23202	4.81067	1.06038	7.10307	0.164438	-0.3	-0.15	459.061	27.4	1992.2	1965.69	1893.92	26.7242	447.738	4.55552e+08	3.79581e+08	7.59709e+07	151.49	2.76509	148.725	1992200000	1.67541e+06	1189.09	4.17134e+07	1965686	21.2208	.0236	26	0.54992
Morocco	MAR	EMRO	Middle Income	Low and Middle Income	20.5	MAD	5.7	2.1	0.4556	0.1024	0.1543	0	0	0.7124	3.1806	0.87951	0	4.06068	1.63932	1.63531	1.66613	4.1806	0.893893	6.74062	0.182565	-0.4	-0.2	5122.16	20.2	17301.5	33655.8	16038	19.4624	4935.13	3.35243e+09	2751457545	6.00974e+08	1690.31	45.6716	1644.64	17301500000	25357214	682.311	7.34099e+07	33655786	2.1812	.0684	18	0.368156
Republic of Moldova	MDA	EURO	Middle Income	Low and Middle Income	20	MDL	2.79	1.01	0.3	0.12	0.1667	0	0	0.5867	1.1718	0.465093	0	1.63689	1.15311	6.3841	1.22672	2.1718	0.494785	3.89331	0.395451	-0.4	-0.2	787.445	23	5981.9	3510.49	5035.68	21.1809	725.165	5.46825e+08	350479521	1.96345e+08	259.857	15.2086	244.648	5981900000	3.42367e+06	1747.22	*	3510485	#VALUE!	.0528	25	#VALUE!
Madagascar	MDG	AFRO	Low income	Low and Middle Income	4000	MGA	4.72	1.35	0	0.6376	0.1667	0	0	0.8043	3.00947	0.786824	0	3.7963	0.923704	6.6548	0.985175	4.00947	0.839186	5.83383	0.235981	-0.5	-0.25	2099.2	14.3875	5897.2	24430.3	5201.39	13.5387	1975.36	1.04274e+09	8.87373e+08	1.55368e+08	692.737	30.2425	662.494	5897200000	1.45905e+07	404.182	1.84633e+07	24430325	0.755754	.3137	24	0.266719
Maldives	MDV	SEARO	Middle Income	Low and Middle Income	47	MVR	5.05	3.05	0	0	0	0.5319	0	0.5319	0	0	2.68609	2.68609	2.3639	0.502509	2.37578	1	0	6.06188	0.200372	-0.4	-0.2	38.6408	14.4	150.5	392.96	138.438	13.8229	37.0923	6.92188e+06	0	6.92188e+06	12.7515	0.378146	12.3733	150500000	268339	560.858	*	392960	#VALUE!	.0319	21	#VALUE!
Mexico	MEX	AMRO	Middle Income	Low and Middle Income	47.39	MXN	5.67	2.51	0.1477	0.3873	0.1379	0	0	0.6729	3.03345	0.781893	0	3.81534	1.85466	2.82171	1.90699	4.03345	0.803956	6.7444	0.189488	-0.4	-0.2	18075.2	19.3	30632.4	123167	28310.6	18.5686	17390.2	5.70947e+09	4.64609e+09	1.06338e+09	5964.83	167.279	5797.55	30632400000	9.3654e+07	327.08	3.04359e+08	123166749	2.47112	.0297	20	0.475176
Marshall Islands	MHL	WPRO	Middle Income	Low and Middle Income	2.5	USD	2.39	2.5	0	0	0.0385	0.4	0.1021	0.5406	0	0.092015	1.20002	1.29203	1.09797	-1.5	1.0815	1	0.0906348	3.37215	0.410942	-0.4	-0.2	7.9425	16.83	0	73.376	0	15.4468	7.28972	0	0	0	2.62103	0.159409	2.46162		47192.5		9.7806e+06	73376	133.294	.0749	18	0.911068
The former Yugoslav Republic of Macedonia	MKD	EURO	Middle Income	Low and Middle Income	66.32	MKD	3.45	1.2	0.4684	0.09	0.1525	0	0	0.7109	1.92648	0.526125	0	2.45261	0.997395	-0.239291	0.995008	2.92648	0.524866	4.44635	0.288798	-0.4	-0.2	600.406	34.7	4818.7	2100.03	4262.05	32.6957	565.727	6.2364e+08	4.64156e+08	1.59483e+08	198.134	8.46868	189.665	4818700000	1.73028e+06	2784.93	1.25856e+07	2100025	5.99309	.0226	23	0.350494
Mali	MLI	AFRO	Low income	Low and Middle Income	800	XOF	3.67	1.36	0	0.1118	0.0919	0.0651	0.0081	0.2769	0.410306	0.337273	0.268644	1.01622	2.65378	-1.80044	2.606	1.41031	0.331201	4.61615	0.257806	-0.5	-0.25	867.304	9.1	3020.6	17467.1	2631.24	8.51349	811.405	1.85542e+08	6.19685e+07	1.23574e+08	286.21	13.6505	272.56	3020600000	9.53081e+06	316.93	2.21199e+07	17467108	1.26637	.1626	18	0.366909
Malta	MLT	EURO	High Income	High Income	5.3	EUR	9.23	5.89	0.3774	0.25	0.1525	0	0	0.7799	5.7909	1.40758	0	7.19848	2.03152	0.577055	2.04325	6.7909	1.4157	10.2498	0.110492	-0.3	-0.15	51.1345	14.2	550.2	415.196	531.962	13.9647	50.287	1.80625e+08	1.59308e+08	2.13174e+07	16.8744	0.206959	16.6674	550200000	360102	1527.9	*	415196	#VALUE!	.0233	28	#VALUE!
Myanmar	MMR	SEARO	Middle Income	Low and Middle Income	850	MMK	3.05	0.72	0.3529	0	0	0	0	0.3529	1.07634	0	0	1.07634	1.97365	6.96474	2.11111	2.07634	0	4.18746	0.372938	-0.4	-0.2	5258.39	13.25	8988.9	56890.4	7647.98	12.2617	4866.18	7.93992e+08	4.83758e+08	3.10234e+08	1735.27	95.7777	1639.49	8988900000	3.96859e+07	226.501	3.66938e+07	56890418	0.644992	.0532	22	0.213367
Montenegro	MNE	EURO	Middle Income	Low and Middle Income	1.7	EUR	4.74	1.89	0.2588	0.33	0.1597	0	0	0.7485	2.79091	0.756978	0	3.54789	1.19211	-0.271385	1.18887	3.79091	0.754924	5.73471	0.209855	-0.4	-0.2	134.595	26.35	562.3	644.578	515.1	25.2441	128.946	9.76348e+07	7.84665e+07	1.91684e+07	44.4163	1.3795	43.0368	562300000	510796	1100.83	*	644578	#VALUE!	.0284	22	#VALUE!
Mongolia	MNG	WPRO	Middle Income	Low and Middle Income	3400	MNT	5.19	1.64	0.2047	0	0.0909	0.0144	0	0.31	1.06239	0.471771	0.074736	1.6089	3.5811	0.554046	3.60094	2.06239	0.474385	6.21245	0.197005	-0.4	-0.2	467.999	21.8	4255.9	3031.33	3920.53	20.9411	449.56	4.04283e+08	2.26072e+08	1.78211e+08	154.44	4.50295	149.937	4.2559e+09	2.14678e+06	1982.45	7.79082e+06	3031330	2.5701	.0429	26	0.301502
Mozambique	MOZ	AFRO	Low income	Low and Middle Income	35	MZN	1.8	0.51	0.1686	0	0.1453	0	0	0.3139	0.30348	0.26154	0	0.56502	1.23498	9.96622	1.35806	1.30348	0.287606	2.94915	0.638415	-0.5	-0.25	1568.49	9.945	7915.8	25930.2	5389.02	8.35774	1318.15	3.51224e+08	1.20114e+08	2.3111e+08	517.6	61.1321	456.468	7915800000	1.57716e+07	501.902	2.44751e+07	25930150	0.943886	.1459	16	0.311582
Mauritania	MRT	AFRO	Middle Income	Low and Middle Income	500	MRO	5.1	1.44	0	0.1101	0.1379	0.0551	0.0234	0.3265	0.56151	0.70329	0.40035	1.66515	3.43485	1.48601	3.48589	1.56151	0.713741	6.16149	0.208136	-0.4	-0.2	168.052	6.7	75.9	3677.29	69.581	6.4211	161.056	5.43257e+06	2.13093e+06	3.30164e+06	55.4571	1.70831	53.7488	75900000	2.50823e+06	30.2603	9.7806e+06	3677293	2.65973	.1145	12	2.85335
Mauritius	MUS	AFRO	Middle Income	Low and Middle Income	130	MUR	7.86	3.68	0.5718	0	0.1304	0	0	0.7023	4.49435	1.02494	0	5.52008	2.33992	1.02386	2.36388	5.49435	1.03544	8.89367	0.13151	-0.4	-0.2	151.135	14.578	562.4	1348.24	532.816	14.1946	147.16	1.46374e+08	1.26381e+08	1.99926e+07	49.8747	0.970732	48.9039	562400000	1.03674e+06	542.472	*	1348242	#VALUE!	.0383	25	#VALUE!
Malaysia	MYS	WPRO	Middle Income	Low and Middle Income	17	MYR	11.82	4.19	0.4706	0	0.0566	0	0	0.5272	5.56249	0.669012	0	6.2315	5.5885	2.12766	5.7074	6.56249	0.683246	12.9531	0.0958662	-0.4	-0.2	4964.6	21.3	10282.6	30950	9888.3	20.8916	4869.41	3.24459e+09	2.85984e+09	3.8475e+08	1638.32	23.2448	1615.07	10282600000	2.3308e+07	441.162	5.62705e+07	30949962	1.81811	.0438	23	0.343473
Namibia	NAM	AFRO	Middle Income	Low and Middle Income	44	NAD	7.3	3.11	0.3009	0	0.1304	0	0	0.4313	2.19657	0.95192	0	3.14849	4.15151	6.71196	4.43016	3.19657	1.01581	8.64254	0.18391	-0.4	-0.2	168.736	10.585	475.7	2436.47	440.706	10.1957	162.53	7.04373e+07	5.22454e+07	1.81919e+07	55.683	1.51561	54.1673	475700000	1.59411e+06	298.412	1.3357e+07	2436469	5.4821	.0646	22	0.415531
Niger	NER	AFRO	Low income	Low and Middle Income	500	XOF	2.27	0.85	0	0.1811	0.1597	0	0.0119	0.3527	0.411097	0.362519	0.027013	0.800629	1.46937	0.170799	1.47188	1.4111	0.363138	3.27313	0.441907	-0.5	-0.25	712.088	6.95	1217.3	18638.6	948.333	6.18219	633.419	6.69095e+07	2.50214e+07	4.18881e+07	234.989	19.211	215.778	1217300000	1.02459e+07	118.809	1.71113e+07	18638600	0.918059	.2052	20	0.369254
Nigeria	NGA	AFRO	Middle Income	Low and Middle Income	220	NGN	2.26	0.7	0	0.1587	0.0476	0	0	0.2063	0.358662	0.107576	0	0.466238	1.79376	15.6969	2.07533	1.35866	0.124462	3.55845	0.574536	-0.4	-0.2	11842.1	11.3	17029.2	186053	13115.6	10.0015	10481.3	8.90987e+08	3.05386e+08	5.856e+08	3907.88	332.292	3575.59	17029200000	1.04797e+08	162.497	3.61906e+08	186053386	1.94517	.0393	19	0.371203
Nicaragua	NIC	AMRO	Middle Income	Low and Middle Income	50	NIO	4.36	1.74	0.2205	0	0.1304	0	0	0.3509	0.96138	0.568544	0	1.52992	2.83008	3.51994	2.92969	1.96138	0.588556	5.47963	0.256796	-0.4	-0.2	#VALUE!	**	1421.1	5966.8	1275.13	#VALUE!	#VALUE!	1.2505e+08	6.83109e+07	5.67396e+07	#VALUE!	#VALUE!	#VALUE!	1421100000	4.33535e+06	327.794	1.11367e+07	5966798	1.86644	.0824	18	0.38833
Netherlands	NLD	EURO	High Income	High Income	6.63	EUR	8.33	7.37	0.5401	0.0083	0.1736	0	0	0.722	4.56817	1.44609	0	6.01426	2.31574	0.316667	2.32307	5.56817	1.45067	9.34191	0.121478	-0.3	-0.15	3550.58	24.8	20900.7	17017	20139	24.3481	3485.88	5.60687e+09	4.7739e+09	8.32973e+08	1171.69	15.7992	1155.89	20900700000	1.43168e+07	1459.87	2.01909e+08	17016967	11.8652	.0162	24	0.90303
Norway	NOR	EURO	High Income	High Income	108.6	NOK	12.46	12.69	0.4604	0	0.2	0	0	0.6604	5.73658	2.492	0	8.22858	4.23142	3.55	4.38163	6.73658	2.58047	13.6987	0.0994126	-0.3	-0.15	519.261	12	2392	5265.16	2320.66	11.8211	511.517	7.81667e+08	6.86095e+08	9.55711e+07	171.356	1.89088	169.465	2392000000	4.32717e+06	552.786	1.07899e+08	5265158	20.493	.0184	25	1.20544
Nepal	NPL	SEARO	Low income	Low and Middle Income	180	NPR	5.73	1.68	0.1484	0	0.115	0	0	0.2635	0.850332	0.65895	0	1.50986	4.22015	8.79034	4.59111	1.85033	0.716874	7.15832	0.24927	-0.5	-0.25	3089.53	15.7	10068.5	29033.9	8813.61	14.7216	2897	8.15406e+08	4.28078e+08	3.87327e+08	1019.54	47.0162	972.528	10068500000	1.96785e+07	511.649	1.82497e+07	29033914	0.628566	.231	25	0.291422
Nauru	NRU	WPRO	High Income	High Income	11	AUD	11.82	8.27	0	0	0	0.5051	0	0.5051	0	0	5.97028	5.97028	5.84972	8.2	6.32939	1	0	13.2997	0.125184	-0.4	-0.2	#VALUE!	24.1	0	9.591	0	23.4966	#VALUE!	0	0	0	#VALUE!	#VALUE!	#VALUE!		*	*	*	9591	#VALUE!	.1024	21	#VALUE!
New Zealand	NZL	WPRO	High Income	High Income	21.6	NZD	14.69	15.36	0.619	0	0.1304	0	0	0.7494	9.09311	1.91558	0	11.0087	3.68131	1.08288	3.72118	10.0931	1.93632	15.7506	0.0721993	-0.3	-0.15	442.962	12.1	2508.1	4474.55	2453.78	11.969	438.165	1.23831e+09	1.14032e+09	9.79896e+07	146.177	1.17148	145.006	2508100000	3.66084e+06	685.116	7.13483e+07	4474549	15.9454	.0393	27	1.02196
Oman	OMN	EMRO	High Income	High Income	1	OMR	7.52	2.6	0	0	0	0.2	0	0.2	0	0	1.504	1.504	6.016	1.10105	6.08224	1	0	8.58624	0.141787	-0.3	-0.15	235.113	6.4	995.9	3355.26	953.538	6.26388	230.113	4.76769e+07	0	4.76769e+07	77.5874	1.2211	76.3663	995900000	3.67365e+06	271.093	3.91521e+07	3355262	11.6689	.0163	17	#DIV/0!
Pakistan	PAK	EMRO	Middle Income	Low and Middle Income	67	PKR	2.24	0.64	0.4579	0	0.1453	0	0	0.6032	1.0257	0.325472	0	1.35117	0.888832	3.7526	0.922186	2.0257	0.337686	3.28557	0.466771	-0.4	-0.2	26744.8	21.3	45600	201996	37086.1	19.3116	24248.1	3.75626e+09	2338586880	1.41767e+09	8825.78	609.704	8216.08	45600000000	1.25562e+08	363.166	3.27673e+08	201995540	1.62218	.0438	25	0.274617
Panama	PAN	AMRO	Middle Income	Low and Middle Income	4.25	PAB	7.17	4.25	0	0.4348	0.1304	0	0	0.5652	3.11752	0.934968	0	4.05248	3.11752	0.746027	3.14077	4.11752	0.941943	8.20023	0.143687	-0.4	-0.2	70.0108	2.4	639.8	3705.25	603.028	2.33103	67.9988	1.24149e+08	9.97293e+07	2.44195e+07	23.1036	0.491311	22.6122	639800000	2.91712e+06	219.326	2.12155e+07	3705246	5.7258	.0311	28	0.594569
Peru	PER	AMRO	Middle Income	Low and Middle Income	10.5	PEN	6.63	3.13	0.3429	0	0.1525	0	0	0.4954	2.27343	1.01107	0	3.2845	3.3455	3.59572	3.46579	3.27343	1.04743	7.78665	0.174457	-0.4	-0.2	2666.52	11.6	2245.7	30741.1	2088.99	11.1953	2573.48	3.41908e+08	2.55272e+08	8.66359e+07	879.952	22.72	857.232	2245700000	22987250	97.6933	5.79024e+07	30741062	1.88355	.0502	21	0.464666
Philippines	PHL	WPRO	Middle Income	Low and Middle Income	40.5	PHP	2.25	0.86	0.5185	0	0.1071	0	0	0.6257	1.16662	0.240975	0	1.40783	0.842175	1.76678	0.857054	2.16662	0.245233	3.26891	0.45285	-0.4	-0.2	19205.5	27.5	79073.8	102624	64750.4	25.0093	17466.1	7.01449e+09	4.61247e+09	2.40202e+09	6337.83	424.772	5913.05	79073800000	6.98383e+07	1132.24	1.26868e+08	102624209	1.23624	.0292	24	0.378141
Palau	PLW	WPRO	Middle Income	Low and Middle Income	6.75	USD	6.28	6.75	0.7407	0	0	0	0	0.7407	4.6516	0	0	4.6516	1.6284	-1	1.61212	5.6516	0	7.26372	0.156643	-0.3	-0.15	#VALUE!	9.3	0	21.347	0	9.08148	#VALUE!	0	0	0	#VALUE!	#VALUE!	#VALUE!		*	*	*	21347	#VALUE!	.0416	22	#VALUE!
Papua New Guinea	PNG	WPRO	Middle Income	Low and Middle Income	21.6	PGK	9.81	6.81	0.2778	0	0.0909	0	0	0.3687	2.72522	0.891729	0	3.61695	6.19305	6.67373	6.60636	3.72522	0.951241	11.2828	0.150134	-0.4	-0.2	1219.4	24.8	8306.2	6791.32	7807.38	24.0553	1182.79	1.45421e+09	1.13181e+09	3.224e+08	402.403	8.94135	393.461	8.3062e+09	4916945	1689.3	9.80705e+06	6791317	1.44406	.2756	17	0.597739
Poland	POL	EURO	High Income	High Income	14.7	PLN	8.37	3.73	0.2813	0.3141	0.187	0	0	0.7824	4.9835	1.56519	0	6.54869	1.82131	-0.609676	1.81021	5.9835	1.55565	9.34935	0.117008	-0.3	-0.15	7966.3	24.2	44871.5	38523.3	43296.4	23.7753	7826.49	1.29532e+10	1.11809e+10	1.77235e+09	2628.88	34.1435	2594.74	44871500000	3.29186e+07	1363.1	4.6656e+08	38523261	12.1111	.0303	25	0.453383
Democratic People's Republic of Korea	PRK	SEARO	Low income	Low and Middle Income	216.46	KPW	. . .	2	0	0	0	0	0	0	0	0	0	0	2	10	2.2	1	0	3.2	0.6	-0.5	-0.25	3175.79	15.9	19839.6	25115.3	13887.7	13.515	2699.42	6.94386e+08	0	6.94386e+08	1048.01	116.329	931.682	19839600000	1.99735e+07	993.294	9.78288e+06	25115311	0.389519	. . .	15	#DIV/0!
Portugal	PRT	EURO	High Income	High Income	4.8	EUR	7.73	5.33	0.3785	0.17	0.187	0	0	0.7355	4.23991	1.44551	0	5.68542	2.04458	0.607397	2.057	5.23991	1.45429	8.7512	0.132109	-0.3	-0.15	1756.05	19.5	10206.6	10833.8	9802.09	19.1136	1721.26	2.5681e+09	2.16375e+09	4.04349e+08	579.498	8.49778	571	10206600000	9.00541e+06	1133.39	9.90525e+07	10833816	9.1429	.0268	25	0.648161
Paraguay	PRY	AMRO	Middle Income	Low and Middle Income	2000	PYG	0.83	0.36	0	0.0831	0.0909	0	0	0.174	0.068973	0.075447	0	0.14442	0.68558	4.08682	0.713598	1.06897	0.0785304	1.8611	1.24229	-0.4	-0.2	501.007	10.6	1817.4	6862.81	914.304	7.96634	376.527	4.88683e+07	6.26758e+06	4.26007e+07	165.332	30.3978	134.934	1817400000	4.72648e+06	384.515	1.74003e+07	6862812	2.53545	.0088	18	0.426217
Qatar	QAT	EMRO	High Income	High Income	10	QAR	5.87	2.75	0	0	0	0.2	0	0.2	0	0	1.174	1.174	4.696	2.87551	4.83103	1	0	7.00503	0.193362	-0.3	-0.15	147.903	7.65	1972.7	2258.28	1858.27	7.42812	143.613	9.29133e+07	0	9.29133e+07	48.8081	1.04758	47.7605	1972700000	1.93338e+06	1020.34	1.17311e+08	2258283	51.9471	.0045	21	0.46536
Romania	ROU	EURO	Middle Income	Low and Middle Income	16	RON	9.37	3.98	0.4116	0.14	0.1667	0	0	0.7183	5.16849	1.56198	0	6.73047	2.63953	-1.5384	2.59892	6.16849	1.53795	10.3054	0.0998254	-0.4	-0.2	4066.34	24.8	19745.8	21599.7	18957.3	24.3049	3985.16	5.84691e+09	5.1028e+09	7.44112e+08	1341.89	19.8253	1322.07	19745800000	1.63965e+07	1204.27	1.28634e+08	21599736	5.95534	.0416	26	0.413545
Russian Federation	RUS	EURO	Middle Income	Low and Middle Income	105	RUB	4.6	1.57	0.2381	0.12	0.1525	0	0	0.5106	1.64726	0.7015	0	2.34876	2.25124	7.04977	2.40995	2.64726	0.750954	5.80816	0.262644	-0.4	-0.2	42954.6	35.4	278472	142355	249217	33.5405	40698.2	3.2987e+10	2.29358e+10	1.00512e+10	14175	551.001	13624	278472100000	1.21341e+08	2294.96	9.31881e+08	142355415	6.54616	.0175	27	0.352918
Rwanda	RWA	AFRO	Low income	Low and Middle Income	400	RWF	1.36	0.5	0.075	0.36	0.1123	0	0	0.5473	0.5916	0.152728	0	0.744328	0.615672	5.72546	0.650922	1.5916	0.161472	2.40399	0.767643	-0.5	-0.25	268.323	3.8	663.7	12988.4	408.958	3.07074	216.829	3.25449e+07	19632246	1.29126e+07	88.5466	12.5749	75.9718	663700000	7.06113e+06	93.9934	1.7263e+07	12988423	1.32911	.0697	16	0.368753
Saudi Arabia	SAU	EMRO	High Income	High Income	12	SAR	8.69	3.2	0.1667	0	0	0.1667	0	0.3333	1.44862	0	1.44862	2.89638	5.79362	3.52351	5.99776	2.44862	0	9.89501	0.138666	-0.3	-0.15	7077.03	30.7	30912	28160.3	29626.1	30.0614	6929.83	3.62715e+09	2.23899e+09	1.38816e+09	2335.42	35.9466	2299.47	30912000000	2.30522e+07	1340.96	*	28160273	#VALUE!	.0159	21	#VALUE!
Sudan	SDN	EMRO	Middle Income	Low and Middle Income	20	SDG	6.14	3.33	0	0.5957	0.1453	0	0	0.741	3.6576	0.892142	0	4.54974	1.59026	17.7503	1.87254	4.6576	1.0505	7.58063	0.234631	-0.4	-0.2	#VALUE!	**	8371.1	36729.5	7585.45	#VALUE!	#VALUE!	1.7665e+09	1.53091e+09	2.35593e+08	#VALUE!	#VALUE!	#VALUE!	8371100000	2.46314e+07	339.855	*	36729501	#VALUE!	.1334	16	#VALUE!
Senegal	SEN	AFRO	Low income	Low and Middle Income	500	XOF	2.27	0.85	0	0.225	0.1525	0	0	0.3775	0.51075	0.346175	0	0.856925	1.41308	0.834769	1.42487	1.51075	0.349065	3.28469	0.446998	-0.5	-0.25	376.918	4.3	3150.4	14320.1	2446.29	3.81948	334.797	1.84787e+08	80453340	1.04333e+08	124.383	10.2858	114.097	3150400000	8765531	359.408	1.77409e+07	14320055	1.23888	.0879	25	0.371289
Singapore	SGP	WPRO	High Income	High Income	13	SGD	15.66	9.65	0.5969	0	0.0654	0	0	0.6623	9.34745	1.02416	0	10.3716	5.28838	-0.502513	5.26181	10.3475	1.01902	16.6283	0.0618313	-0.3	-0.15	425.275	12.8	2828	5781.73	2775.54	12.6813	421.33	1.43599e+09	1.32173e+09	1.1426e+08	140.341	0.963197	139.377	2828000000	3.32246e+06	851.177	9.3733e+07	5781728	16.2119	.0178	25	0.602973
Solomon Islands	SLB	WPRO	Middle Income	Low and Middle Income	32	SBD	3.94	4.04	0.198	0	0.0909	0	0	0.2889	0.78012	0.358146	0	1.13827	2.80173	-0.558559	2.78608	1.78012	0.356146	4.92235	0.249327	-0.4	-0.2	99.222	27.4	513.9	635.027	462.648	26.0337	94.2742	4.11785e+07	2.00452e+07	2.11333e+07	32.7433	1.20824	31.535	513900000	362124	1419.13	*	635027	#VALUE!	.2029	21	#VALUE!
Sierra Leone	SLE	AFRO	Low income	Low and Middle Income	3500	SLL	1.44	0.57	0	0	0.1304	0	0.0011	0.1316	0	0.187776	0.001584	0.189504	1.2505	10.8833	1.38659	1	0.208212	2.59639	0.803047	-0.5	-0.25	538.052	14.09	1789.4	6018.89	1070.91	11.2613	430.031	5.35457e+07	0	5.35457e+07	177.557	26.3785	151.179	1789400000	3.81868e+06	468.592	1.03423e+07	6018888	1.71831	.0846	11	0.353659
El Salvador	SLV	AMRO	Middle Income	Low and Middle Income	2	USD	4.12	2	0.225	0.1852	0.115	0	0	0.5252	1.69002	0.4738	0	2.16382	1.95618	0.603939	1.96799	2.69002	0.476661	5.13468	0.24628	-0.4	-0.2	235.091	5.2	934.5	6156.67	842.44	4.94387	223.511	1.13309e+08	7.89664e+07	3.43429e+07	77.58	2.82775	74.7523	934500000	4.52098e+06	206.703	1.22736e+07	6156670	1.99355	.046	26	0.490156
San Marino	SMR	EURO	High Income	High Income	4.7	EUR	6.67	5.22	0	0.7417	0	0	0	0.7417	4.94714	0	0	4.94714	1.72286	0.573948	1.73275	5.94714	0	7.67989	0.151408	-0.3	-0.15	#VALUE!	**	#VALUE!	33.285	#VALUE!	#VALUE!	#VALUE!	#VALUE!	#VALUE!	#VALUE!	#VALUE!	#VALUE!	#VALUE!	*	*	*	*	33285	#VALUE!	.0112	19	#VALUE!
Somalia	SOM	EMRO	Low income	Low and Middle Income	12000	SOS	. . .	0.49	0	0	0	0.0446	0	0.0446	0	0	0.021854	0.021854	0.468146	**	#VALUE!	1	#VALUE!	#VALUE!	#VALUE!	-0.5	-0.25	#VALUE!	**	1175.4	10817.4	#VALUE!	#VALUE!	#VALUE!	#VALUE!	0	#VALUE!	#VALUE!	#VALUE!	#VALUE!	1175400000	5.92243e+06	198.466	7.94168e+07	10817354	7.34161	. . .	11	#DIV/0!
Serbia	SRB	EURO	Middle Income	Low and Middle Income	220	RSD	5.38	1.98	0.2805	0.33	0.1667	0	0	0.7771	3.28449	0.896846	0	4.1808	1.1992	1.12231	1.21266	4.28449	0.906911	6.40406	0.190346	-0.4	-0.2	2445.58	33.1	14027.5	7143.92	12959.5	31.8399	2352.48	2.77624e+09	2.30366e+09	4.72576e+08	807.041	22.7353	784.305	14027500000	7.38845e+06	1898.57	*	7143921	#VALUE!	.0368	23	#VALUE!
Sao Tome and Principe	STP	AFRO	Middle Income	Low and Middle Income	20000	STD	1.79	0.91	0	0.1833	0	0.0667	0	0.25	0.328107	0	0.119393	0.4475	1.3425	5.43125	1.41541	1.32811	0	2.86291	0.599394	-0.4	-0.2	3.80803	3.4	#VALUE!	197.541	#VALUE!	2.99241	3.35153	#VALUE!	#VALUE!	#VALUE!	1.25665	0.111478	1.14517	*	112001	*	8.35085e+06	197541	42.274	.0535	15	529.649
Suriname	SUR	AMRO	Middle Income	Low and Middle Income	17	SRD	5.54	2.36	0.5598	0	0.0754	0	0.0038	0.639	3.10129	0.417716	0.021052	3.54006	1.99994	52.3356	3.04662	4.10129	0.63633	7.8053	0.408898	-0.4	-0.2	51.1236	12.7	206	585.824	172.307	11.6614	46.9427	3.5334e+07	3.19433e+07	3.39072e+06	16.8708	1.02097	15.8498	206000000	402548	511.74	1.18167e+07	585824	20.1711	.0431	26	0.392298
Slovakia	SVK	EURO	High Income	High Income	3.1	EUR	6.49	3.45	0.3839	0.23	0.1667	0	0	0.7806	3.98421	1.08188	0	5.06609	1.42391	-0.52001	1.4165	4.98421	1.07626	7.47697	0.152075	-0.3	-0.15	1457.39	31.5	6944.1	5445.8	6627.29	30.7814	1424.14	1.65159e+09	1.38334e+09	2.68253e+08	480.938	8.11841	472.82	6944100000	4.62663e+06	1500.9	1.38327e+08	5445802	25.4007	.0208	25	0.542657
Slovenia	SVN	EURO	High Income	High Income	3.5	EUR	5.85	3.89	0.3933	0.2118	0.1803	0	0	0.7854	3.53983	1.05475	0	4.59459	1.25541	-0.0566657	1.2547	4.53983	1.05416	6.84869	0.170716	-0.3	-0.15	417.151	23.7	3936.5	1978.03	3734.89	23.0931	406.469	8.4779e+08	6.96728e+08	1.51062e+08	137.66	2.60859	135.051	3936500000	1.76013e+06	2236.48	4.66839e+07	1978029	23.6012	.0182	21	0.661619
Sweden	SWE	EURO	High Income	High Income	63.16	SEK	7.21	7.34	0.475	0.01	0.2	0	0	0.685	3.49685	1.442	0	4.93885	2.27115	0.984269	2.2935	4.49685	1.45619	8.24655	0.143765	-0.3	-0.15	891.852	10.9	5859.7	9880.6	5606.97	10.6649	872.62	1.26069e+09	1.02452e+09	2.36161e+08	294.311	4.6966	289.615	5859700000	8.18213e+06	716.158	1.32699e+08	9880604	13.4303	.0144	23	1.06012
Swaziland	SWZ	AFRO	Middle Income	Low and Middle Income	36	SZL	7.26	2.54	0.3678	0	0.1228	0	0	0.4906	2.67023	0.891528	0	3.56176	3.69824	7.84641	3.98842	3.67023	0.961481	8.62013	0.187346	-0.4	-0.2	26.3473	3.22	75	1451.43	69.3796	3.09935	25.3601	1.2732e+07	10013355	2.7186e+06	8.69461	0.241077	8.45353	75000000	818239	91.6603	1.15874e+07	1451428	7.98347	.0735	18	0.332583
Seychelles	SYC	AFRO	High Income	High Income	105	SCR	14.49	7.9	0.5771	0	0.1304	0	0	0.7076	8.36218	1.8895	0	10.2531	4.23688	-1.01555	4.19385	9.36218	1.87031	15.4263	0.0646194	-0.3	-0.15	12.3797	16.7	40.3	93.186	39.5188	16.5381	12.2597	1.84991e+07	1.68498e+07	1.64929e+06	4.08531	0.0293029	4.056	40300000	74130	543.639	*	93186	#VALUE!	.0527	25	#VALUE!
Syrian Arab Republic	SYR	EMRO	Middle Income	Low and Middle Income	130	SYP	. . .	0.27	0	0.4	0	0	0.2	0.6	0.108	0	0.054	0.162	0.108	**	#VALUE!	1.108	#VALUE!	#VALUE!	#VALUE!	-0.4	-0.2	2492.19	21	27197.4	17185.2	#VALUE!	#VALUE!	#VALUE!	#VALUE!	1.46866e+08	#VALUE!	822.422	#VALUE!	#VALUE!	27197400000	1.18676e+07	2291.74	*	17185170	#VALUE!	*	19	#VALUE!
Chad	TCD	AFRO	Low income	Low and Middle Income	750	XAF	3.72	1.27	0	0.1638	0.1525	0	0.0283	0.3447	0.609336	0.5673	0.105276	1.28228	2.43772	3.6699	2.52718	1.60934	0.588119	4.82991	0.298363	-0.5	-0.25	410.554	5.4	2123.7	11852.5	1806.88	4.99721	379.93	1.45394e+08	6.47023e+07	8.06918e+07	135.483	7.47825	128.004	2.1237e+09	7602845	279.33	1.38493e+07	11852462	1.16847	.1485	22	0.333695
Togo	TGO	AFRO	Low income	Low and Middle Income	500	XOF	2.19	0.85	0	0.0661	0.0383	0	0.0015	0.1058	0.144759	0.083877	0.003285	0.231702	1.9583	0.854425	1.97503	1.14476	0.0845937	3.20767	0.464689	-0.5	-0.25	168.009	3.8675	640	7756.94	491.3	3.4182	148.491	2.8121e+07	4632288	2.34887e+07	55.4429	4.76628	50.6766	640000000	4.34412e+06	147.326	9.76544e+06	7756937	1.25893	.1429	19	0.38809
Thailand	THA	SEARO	Middle Income	Low and Middle Income	86	THB	7.08	2.47	0.0216	0.6477	0.0654	0	0	0.7348	4.73864	0.463032	0	5.20238	1.87762	0.188335	1.88115	5.73864	0.463904	8.0837	0.141766	-0.4	-0.2	12829.6	22.8	47121.5	68200.8	44449.4	22.1535	12465.8	1.2754e+10	1.11646e+10	1.58937e+09	4233.76	88.8298	4144.93	47121500000	56270090	837.416	7.03719e+07	68200824	1.03183	.0413	26	0.349465
Tajikistan	TJK	EURO	Middle Income	Low and Middle Income	5.5	TJS	2.69	0.7	0.0318	0	0.1525	0.0954	0	0.2797	0.085542	0.410225	0.256626	0.752393	1.93761	6.00458	2.05395	1.08554	0.434857	3.83098	0.424155	-0.4	-0.2	#VALUE!	**	2034.9	8330.95	1689.65	#VALUE!	#VALUE!	9.17096e+07	8.70347e+06	8.30061e+07	#VALUE!	#VALUE!	#VALUE!	2034900000	5634583	361.145	7.84179e+06	8330946	0.941284	.0874	17	0.267124
Turkmenistan	TKM	EURO	Middle Income	Low and Middle Income	19	TMT	14.06	5.43	0	0.1184	0.0632	0	0.0868	0.2684	1.6647	0.888592	1.22041	3.7737	10.2863	3.6	10.6566	2.6647	0.920581	15.4623	0.0997366	-0.4	-0.2	218.997	5.6	3762.5	5291.32	3612.4	5.4883	214.629	4.81298e+08	3.13172e+08	1.68126e+08	72.2691	1.06676	71.2023	3762500000	3.91067e+06	962.113	*	5291317	#VALUE!	.082	24	#VALUE!
Timor-Leste	TLS	SEARO	Middle Income	Low and Middle Income	1.5	USD	2.98	1.5	0.2533	0	0.0244	0.0023	0	0.2801	0.754834	0.072712	0.006854	0.834698	2.1453	-1.22068	2.11911	1.75483	0.0718244	3.95263	0.326385	-0.4	-0.2	229.265	33.1	#VALUE!	1261.07	#VALUE!	30.9393	214.3	#VALUE!	#VALUE!	#VALUE!	75.6576	3.65464	72.003	*	692645	*	7.3384e+06	1261072	5.81918	. . .	20	0.656613
Tonga	TON	WPRO	Middle Income	Low and Middle Income	12	TOP	7.46	5.43	0.6333	0	0.0191	0.0191	0	0.6715	4.72442	0.142486	0.142486	5.00939	2.45061	2.58	2.51384	5.72442	0.146162	8.5269	0.143016	-0.4	-0.2	15.7628	23.15	67.2	106.513	63.3557	22.4878	15.312	1.81337e+07	1.5874e+07	2.25969e+06	5.20173	0.110102	5.09163	67200000	68090	986.929	6.52815e+06	106513	61.2897	.1399	21	0.652318
Trinidad and Tobago	TTO	AMRO	High Income	High Income	26	TTD	7.48	3.87	0.1465	0	0.1111	0	0	0.2576	1.09582	0.831028	0	1.92685	5.55315	3.06047	5.7231	2.09582	0.856461	8.67539	0.159811	-0.3	-0.15	186.084	17.2	738.4	1220.48	702.999	16.7877	181.623	7.36679e+07	4.04577e+07	3.32103e+07	61.4077	1.08931	60.3184	738400000	1.08188e+06	682.514	*	1220479	#VALUE!	.0254	22	#VALUE!
Tunisia	TUN	EMRO	Middle Income	Low and Middle Income	2.55	TND	3.67	1.15	0.402	0.2619	0.0821	0	0	0.746	2.43651	0.301307	0	2.73782	0.93218	3.71101	0.966773	3.43651	0.312489	4.71577	0.284952	-0.4	-0.2	2767.49	31.8	13750	11134.6	12182.8	29.9877	2609.77	2.09331e+09	1.6751e+09	4.18208e+08	913.272	38.5154	874.757	13750000000	8.70281e+06	1579.95	*	11134588	#VALUE!	.0318	18	#VALUE!
Turkey	TUR	EURO	Middle Income	Low and Middle Income	13.5	TRY	10.26	4.48	0.0189	0.6525	0.1525	0	0	0.8239	6.88856	1.56465	0	8.45321	1.80679	7.77513	1.94727	7.88856	1.6863	11.5221	0.123015	-0.4	-0.2	16903.1	28.3	105763	80274.6	100558	27.6037	16487.2	3.96631e+10	3.64276e+10	3.23547e+09	5578.02	101.555	5476.47	105762600000	5.97283e+07	1770.73	4.91531e+08	80274604	6.12312	.0416	29	0.43025
Tuvalu	TUV	WPRO	Middle Income	Low and Middle Income	3.5	AUD	2.95	2.63	0	0.4281	0.0203	0.0579	0.0001	0.5063	1.2629	0.059885	0.1711	1.49358	1.45642	3.5	1.50739	2.2629	0.061981	4.00337	0.357073	-0.4	-0.2	#VALUE!	32.215	#VALUE!	10.959	#VALUE!	29.9144	#VALUE!	#VALUE!	#VALUE!	#VALUE!	#VALUE!	#VALUE!	#VALUE!	*	*	*	*	10959	#VALUE!	.0826	21	#VALUE!
United Republic of Tanzania	TZA	AFRO	Low income	Low and Middle Income	3000	TZS	4.4	1.38	0.1868	0	0.1525	0	0	0.3394	0.82192	0.671	0	1.49336	2.90664	5.17032	3.05692	1.82192	0.705693	5.58454	0.269213	-0.5	-0.25	2844.03	9.4	5500	52482.7	4759.67	8.76735	2652.61	4.33586e+08	2.26028e+08	2.07558e+08	938.528	46.7428	891.786	5500000000	3.02556e+07	181.785	5.94611e+07	52482726	1.13297	.142	17	0.317021
Uganda	UGA	AFRO	Low income	Low and Middle Income	2500	UGX	2.44	0.74	0.4	0	0.1085	0	0	0.5085	0.976	0.26474	0	1.24074	1.19926	5.46443	1.26479	1.976	0.279207	3.52	0.442623	-0.5	-0.25	1598.23	7.6	4115.9	38319.2	3205	6.75902	1421.38	3.16654e+08	2.00856e+08	1.15799e+08	527.417	43.1877	484.23	4.1159e+09	2.10294e+07	195.721	3.70252e+07	38319241	0.966229	.1147	26	0.321123
Ukraine	UKR	EURO	Middle Income	Low and Middle Income	14.7	UAH	2.25	0.59	0.5793	0	0.1667	0	0.0476	0.7935	1.30343	0.375075	0.1071	1.78537	0.464625	13.895	0.529185	2.30342	0.427192	3.3669	0.496401	-0.4	-0.2	9258.87	23.8	71947.1	44209.7	57661.3	21.4371	8339.65	6.64092e+09	4.68888e+09	1.95204e+09	3055.43	224.474	2830.95	71947100000	3.89028e+07	1849.41	5.75368e+07	44209733	1.30145	.0262	25	0.264308
Uruguay	URY	AMRO	High Income	High Income	110	UYU	5.01	3.7	0.4747	0	0.1803	0	0	0.6551	2.37825	0.903303	0	3.28205	1.72795	9.63941	1.89451	3.37825	0.990376	6.26314	0.250127	-0.3	-0.15	520.866	19.2	2439.9	3351.02	2256.81	18.4796	501.324	3.81204e+08	2.90134e+08	9.10696e+07	171.886	4.77226	167.114	2439900000	2.71284e+06	899.388	2.08474e+07	3351016	6.22122	.0237	27	0.704017
United States of America	USA	AMRO	High Income	High Income	6.43	USD	6.43	6.43	0.3781	0	0.052	0	0	0.4301	2.43118	0.33436	0	2.76554	3.66446	1.26158	3.71069	3.43118	0.338578	7.48045	0.163367	-0.3	-0.15	38512.5	14.7	266341	323996	253288	14.3398	37568.7	4.34539e+10	3.23762e+10	1.10776e+10	12709.1	230.463	12478.7	266341300000	2.6199e+08	1016.61	3.74395e+09	323995528	11.5556	.0112	20	1
Uzbekistan	UZB	EURO	Middle Income	Low and Middle Income	3000	UZS	3.1	1.01	0.192	0	0.1667	0	0	0.3586	0.5952	0.51677	0	1.11166	1.98834	8	2.14741	1.5952	0.558112	4.30072	0.387329	-0.4	-0.2	4871.46	22.5	10737.1	29473.6	9073.59	20.757	4494.09	7.23709e+08	3.19536e+08	4.04173e+08	1607.58	92.1541	1515.43	10737100000	2.16509e+07	495.918	3.26839e+07	29473614	1.10892	.0474	19	0.315413
Saint Vincent and the Grenadines	VCT	AMRO	Middle Income	Low and Middle Income	6	XCD	3.6	2.22	0.0517	0.0248	0.1304	0	0	0.2069	0.2754	0.46944	0	0.74484	2.85516	-0.149642	2.85089	1.2754	0.468738	4.59503	0.276396	-0.4	-0.2	4.90892	5.9	21.6	102.35	19.2119	5.57385	4.63756	1.22515e+06	297432	927713	1.61994	0.0662663	1.55368	21600000	83202	259.609	*	102350	#VALUE!	.0316	14	#VALUE!
Venezuela (Bolivarian Republic of)	VEN	AMRO	Middle Income	Low and Middle Income	1400	VEF	22.12	. . .	0	0.6757	0.0347	0	0.02	0.7304	14.9465	0.767564	0.4424	16.1564	5.96355	254.949	21.1675	15.9465	2.72446	40.2809	0.821016	-0.4	-0.2	3640.57	16	9014	30912.3	6053.74	13.3727	3042.78	4.8268e+09	6.73638e+09	-1.90958e+09	1201.39	145.981	1055.41	9014000000	2.27536e+07	396.158	1.31304e+08	30912302	4.24763	.154	22	#DIV/0!
Viet Nam	VNM	WPRO	Middle Income	Low and Middle Income	20000	VND	2.61	0.91	0	0.287	0.0697	0	0	0.3567	0.74907	0.181917	0	0.930987	1.67901	3.24383	1.73348	1.74907	0.187818	3.67037	0.40627	-0.4	-0.2	15692.3	21.6	76251	95261	63859.6	19.8449	14417.3	5.58474e+09	2.85587e+09	2.72888e+09	5178.47	311.371	4867.1	76251000000	7.26497e+07	1049.57	7.89513e+07	95261021	0.828789	.0411	23	0.344789
Vanuatu	VUT	WPRO	Middle Income	Low and Middle Income	720	VUV	6.09	6.6	0.4444	0	0.062	0.0183	0	0.5248	2.7064	0.37758	0.111447	3.19603	2.89397	0.859402	2.91884	3.7064	0.380825	7.11751	0.16872	-0.4	-0.2	16.9297	9.8	184.7	277.554	172.235	9.46931	16.3584	3.19185e+07	2.49936e+07	6.92498e+06	5.5868	0.139506	5.44729	184700000	172752	1069.16	*	277554	#VALUE!	.2315	23	#VALUE!
Samoa	WSM	WPRO	Middle Income	Low and Middle Income	11.5	WST	5.96	4.52	0.3854	0	0.1304	0	0	0.5158	2.29698	0.777184	0	3.07417	2.88583	1.30386	2.92346	3.29698	0.787317	7.00776	0.175799	-0.4	-0.2	28.5973	23.3	180.5	198.926	167.807	22.4808	27.5918	2.76629e+07	2.07303e+07	6.93262e+06	9.43709	0.245536	9.19156	180500000	122735	1470.65	*	198926	#VALUE!	.1091	24	#VALUE!
Yemen	YEM	EMRO	Middle Income	Low and Middle Income	350	YER	3.16	1.63	0.0514	0	0.4737	0	0	0.5251	0.162424	1.49689	0	1.65932	1.50068	5	1.57572	1.16242	1.57174	4.30988	0.363886	-0.4	-0.2	1586.94	9.61	6999.2	27392.8	5980.44	8.91061	1471.44	3.4759e+08	5.68419e+07	2.90748e+08	523.689	28.2033	495.486	6999200000	1.65134e+07	423.85	4.27243e+07	27392779	1.55969	.1333	23	0.514621
South Africa	ZAF	AFRO	Middle Income	Low and Middle Income	33	ZAR	5.68	2.33	0.4012	0	0.1228	0	0	0.524	2.27882	0.697504	0	2.97632	2.70368	6.32626	2.87472	3.27882	0.74163	6.89517	0.213938	-0.4	-0.2	8306.26	21.4	19778	54300.7	18085.5	20.4843	7950.86	2.96495e+09	2.25352e+09	7.11429e+08	2741.07	86.7899	2654.28	19778000000	3.88143e+07	509.554	1.45353e+08	54300704	2.67682	.0426	20	0.399661
Zambia	ZMB	AFRO	Middle Income	Low and Middle Income	17	ZMW	4.81	1.66	0	0.2353	0.1379	0	0	0.3732	1.13179	0.663299	0	1.79509	3.01491	17.87	3.55367	2.13179	0.78183	6.46729	0.344552	-0.4	-0.2	617.042	6.8	1319.6	15510.7	1137.73	6.33141	574.522	1.2127e+08	7.46757e+07	4.65947e+07	203.624	10.3835	193.24	1319600000	9.07415e+06	145.424	2.46703e+07	15510711	1.59054	.1292	16	0.322781
Zimbabwe	ZWE	AFRO	Low income	Low and Middle Income	1.75	USD	3.49	1.75	0.2286	0	0.1304	0	0	0.359	0.797814	0.455096	0	1.25291	2.23709	-1.55979	2.2022	1.79781	0.447997	4.44801	0.274501	-0.5	-0.25	950.463	10.185	1146.5	14547	989.142	9.48605	885.237	8.89147e+07	4.57347e+07	4.318e+07	313.653	15.9281	297.725	1146500000	9.33198e+06	122.857	1.56983e+07	14546961	1.07915	.179	16	0.507663
[truncated: 3 more columns]

## Sheet: README
VARIABLE NAME	COLUMN
IN REPORTED CURRENCY	F
CURRENCY REPORTED *	G
INTERNATIONAL DOLLARS (AT PURCHASING POWER PARITY)	H
IN US$ AT OFFICIAL EXCHANGE RATES	I
SPECIFIC EXCISE	J
AD VALOREM EXCISE	K
VALUE ADDED TAX/SALES TAX	L
IMPORT DUTIES	M
OTHER TAXES	N
TOTAL TAX +	O
2016 TOTAL EXCISE TAXES IN $I_Te_ BASELINE	P
2016 VAT IN $I_Tvat_ BASELINE	Q
2016 OTHER TAXES IN $I_To_BASELINE	R
2016 TOTAL TAXES IN $I_BASELINE	S
2016 PRODUCER PRICES NET OF TAXES IN$I _Pp_BASELINE	T
2015/2016 INFLATION (%)	U
NET PRICES AFTER AN $1I EXCISE TAX INCREASE, INFLATION ADJUSTED_Pp*	V
EXCISE TAXES AFTER AN $I1 INCREASE_Te*	W
VAT AFTER AN $I1 INCREASE_Tvat*	X
NEW RETAIL PRICES AFTER AN $I INCREASE Pr* =Pp*+Te*+Tvat*+T0	Y
RETAIL PRICES CHANGE IN % AFTER AN $I1 INCREASE	Z
ELASTICITY_CIG CONSUMPTION	AA
ElASTICITY_CIG SMOKING PREVALENCE	AB
2016 DAILY SMOKERS (THOUSANDS) AGED 15+_BASELINE	AC
2016 DAILY CIG SMOKING PREVALENCE AGE 15+	AD
2016 CIG CONSUMPTION (MILLION STICKS) BASELINE	AE
2016 TOTAL POPULATION (THOUSANDS)	AF
2016 SIMULATED CIG CONSUMPTION AFTER AN 1$I EXCISE TAX INCREASE (MILLION STICKS)	AG
2016 SIMULATED DAILY SMOKING PREVALENCE AGED 15+ AFTER AN $I1 INCREASE	AH
2016 SIMULATED DAILY SMOKERS AGED 15+ AFTER AN $I1 INCREASE	AI
2016 SIMULATED TAX REVENUE AFTER AN $1 EXCISE TAX INCREASE	AJ
2016 EXCISE TAX REVENUE BASELINE	AK
EXCISE TAX REVENUE CHANGE AFTER AN $I1 EXCISE TAX INCREASE	AL
2016 NO. OF SMOKING-ATTRIBUTABLE DEATHS (THOUSANDS) BASELINE	AM
2016 SIMULATED NO. OF AVERTED SMOKING-ATTRIBUTABLE DEATHS AFTER AN $1 EXCISE TAX INCREASES (THOUSANDS)	AN
2016 SIMULATED NO. OF SMOKING-ATTRIBUTABLE DEATHS (THOUSANDS) AFTER AN I1 TAX INCREASE	AO
2016CigconsumptionEM	AP
2016 POPULATION AGE 15+	AQ
2016 CIG PER PERSON 15EM	AR
2016 TOTAL IMPLEMENTATION COST US DOLLAR	AS
2016TOTALPOPULATION	AT
2016 IMPLEMENTATION COST PER CAPITA US DOLLAR	AU
2016 CIG AFFORDABLILITY_POPULAR BRAND	AV
2016 MPOWERscore	AW	TABLE 9.6.0 % OF GDP PER CAPITA REQUIRED TO PURCHASE 2000 CIGARETTES OF THE MOST POPULAR BRAND +
IMPLEMENATION COST AS A RATIO OF TAX REVENUE AFTER SIMULATION	AX	composite score of MPOWER
PPP2016	AY
EXCHANGE2016	AZ
2016 IMPLEMENTATION COST PER CAPITA International DOLLAR	BA
NOTE: Simulation condition is to increase excise taxes by 1 international dollar per pack of 20 cigarettes
